# Supplementary material for: mTOR dysregulation induces IL-6 and paracrine AT2 cell senescence impeding lung repair in lymphangioleiomyomatosis
Source: Nat Commun. 2025 Oct 9;16:8996. doi: 10.1038/s41467-025-64036-3 (PMC12511327; doi:10.1038/s41467-025-64036-3)
Supplement: Supplementary file 4 — Source data [file 41467_2025_64036_MOESM4_ESM.zip]

Archive with 2 entries (2 files):
- 6-Bsource.pdf
- source data.xlsx
