# Supplementary material for: mTOR dysregulation induces IL-6 and paracrine AT2 cell senescence impeding lung repair in lymphangioleiomyomatosis
Source: Nat Commun. 2025 Oct 9;16:8996. doi: 10.1038/s41467-025-64036-3 (PMC12511327; doi:10.1038/s41467-025-64036-3)
Supplement: Supplementary file 4 — Source data [file 41467_2025_64036_MOESM4_ESM.zip › source data.xlsx]

## Sheet: 1-C
Figure 1C
full protocol at:
chrome-extension://efaidnbmnnnibpcajpcglclefindmkaj/https://media.cellsignal.com/pdf/23833.pdf?_gl=1*nnyrfw*_gcl_aw*R0NMLjE3NTI2NTU0NDAuQ2owS0NRandtOTNEQmhEX0FSSXNBRFJfRGpIZGE2aGdTM2RwdEZkOVJsekdWYkF4SDNvOGlvSWNxaWlDXzJERW1ZbkFpMlNrZFI2dHMtUWFBdnhXRUFMd193Y0I.*_gcl_au*MzcyMjczODQ2LjE3NDg5NTg0MjU.*_ga*MTgwODUyNjMyMi4xNzQ4OTU4NDIw*_ga_L0Q98CEH39*czE3NTI2NTUyNjAkbzMkZzEkdDE3NTI2NTU0OTUkajMkbDAkaDE3M…
Add cold 1X Senescence Cell Lysis Buffer
spin for 5 minutes (x14000 rpm) at 4°C
Transfer the supernatant to a new tube
2X Assay Buffer		BME to 2X Senescence Reaction Buffer at a final concentration of 10 mM
SA-β-Gal dilute Substrate to 1X with 2X Senescence Reaction Buffer
Transfer 50 μL of lysate to a 96-well plate.
Add 50 μL of freshly prepared 2X Assay Buffer.
Incubate the samples at 37°C protected from light for 3 hours.
Remove 50 μL of mixture and transfer to a 96 well black opaque plate.
Stop the reaction by adding 200 μL of Senescence Stop Solution to each well.
Read fluorescence with plate reader excitation at 360nm and emission at 465nm.
	A1	A2	A3		average
TTJ-4 weeks	44634.3	53316.7	51670.8		49873.9
	65132.5	56814.6	67114.6		63020.6
	47824.8	39271.8	34647.1		40581.2
control -8 weeks	46129.5	38913.6	40036.7		41693.2
	29431.8	37912.9	26086.4		31143.7
	25734.4	21838.2	36972.3		28181.6
TTJ- 8 weeks	71045.6	62813.4	64799.9		66219.6
	90317.3	87194.6	79691		85734.3
	88261.6	90936.5	77423.8		85540.7
Table Analyzed	average
Column C	8
vs.	vs.
Column A	8
Unpaired t test
P value	0.004
P value summary	**
Significantly different (P < 0.05)?	Yes
One- or two-tailed P value?	Two-tailed
t, df	t=5.937, df=4
How big is the difference?
Mean of column A	33673
Mean of column C	79165
Difference between means (C - A) ± SEM	45492 ± 7662
95% confidence interval	24218 to 66766
R squared (eta squared)	0.8981
F test to compare variances
F, DFn, Dfd	2.492, 2, 2
P value	0.5727
P value summary	ns
Significantly different (P < 0.05)?	No

## Sheet: Figure 2-B
																									total p21-PNL2
																									Table Analyzed							Compare cell means regardless of rows and columns
Figure 2B
	count	total	area	average	size	mean	nodules																		Two-way ANOVA	Ordinary						Number of families	1
block-1	dapi	870	331594	428.97	255	PNL2/Total	PNL2/dapi		22.2989			PNL2/total-percent	16.161	8.78449											Alpha	0.05						Number of comparisons per family	15
	Pnl2	194	9431	38.652	255	P21/Total	p21/dapi		5.63218			P21/total-percent	8.03465	3.35693																		Alpha	0.05
	p21	49	8037	349.435	255	Co-localise	0					colocalise	1.59732	1.22372											Source of Variation	% of total variation	P value	P value summary	Significant?
	dapi	393	206544	585.11	255	PNL2/Total	PNL2/dapi		19.5929																Row Factor	19.64	0.0004	***	Yes				Predicted (LS) mean diff.	95.00% CI of diff.	Below threshold?	Summary	Adjusted P Value
	Pnl2	77	4740	61.558	255	P21/Total	p21/dapi		11.7048			PNL2/total-percent	22.2989	19.5929	20.9184	13.3144	13.0435	10.7216	8.66142	8.65724	38.2609	10.4369	11.8644		Column Factor	45.15	<0.0001	****	Yes
	p21	46	8087	269.567	255	Co-localise	2.17391					P21/total-percent	5.63218	11.7048	8.92857	10.4816	9.68379	9.89691	10.4987	1.98763	3.69565	4.85437	11.0169									LAM:PNL2 vs. Control:PNL2	5.793	1.199 to 10.39	Yes	**	0.0056
	dapi	392	145522	451.932	255	PNL2/Total	PNL2/dapi		20.9184			colocalise	0	2.17391	2.85714	0	2.04082	0	2.5	0	0	0	0		ANOVA table	SS (Type III)	DF	MS	F (DFn, DFd)	P value		LAM:P21 vs. Control:P21	5.793	1.199 to 10.39	Yes	**	0.0056
	Pnl2	82	5279	64.378	255	P21/Total	p21/dapi		8.92857																Row Factor	219.6	1	219.6	F (1, 29) = 16.17	P=0.0004		LAM:co-localize vs. Control:co-localize	5.793	1.199 to 10.39	Yes	**	0.0056
	p21	35	5535	615	255	Co-localise	2.85714																		Column Factor	504.9	2	252.5	F (2, 29) = 18.59	P<0.0001
	dapi	353	109138	337.889	255	PNL2/Total	PNL2/dapi		13.3144																Residual	393.9	29	13.58
	Pnl2	47	5078	69.562	255	P21/Total	p21/dapi		10.4816
	p21	37	5318	409.077	255	Co-localise	0																		Difference between row means
	dapi	506	339673	525.81	255	PNL2/Total	PNL2/dapi		13.0435																Predicted (LS) mean of LAM	5.929
	Pnl2	66	4355	65.985	255	P21/Total	p21/dapi		9.68379																Predicted (LS) mean of Control	0.1367
	p21	49	9645	419.348	255	Co-localise	2.04082																		Difference between predicted means	5.793
	dapi	485	216525	397.294	255	PNL2/Total	PNL2/dapi		10.7216																SE of difference	1.441
	Pnl2	52	4368	76.632	255	P21/Total	p21/dapi		9.89691																95% CI of difference	2.846 to 8.739
	p21	48	10023	435.783	255	Co-localise	0
	dapi	381	207764	545.312	255	PNL2/Total	PNL2/dapi		8.66142																GP100-P16 TOTAL
	Pnl2	33	7377	52.693	255	P21/Total	p21/dapi		10.4987																Table Analyzed								Predicted (LS) mean diff.	95.00% CI of diff.	Below threshold?	Summary	Adjusted P Value
	p21	40	6442	306.762	255	Co-localise	2.5
	dapi	2264	338826	149.658	255	PNL2/Total	PNL2/dapi		8.65724																Two-way ANOVA	Ordinary						LAM:GP100 vs. Control:GP100	14.15	8.721 to 19.58	Yes	****	<0.0001
	Pnl2	196	5119	30.837	255	P21/Total	p21/dapi		1.98763																Alpha	0.05						LAM:P16 vs. Control:P16	2.802	-2.628 to 8.232	No	ns	0.6174
	p21	45	4964	110.311	255	Co-localise	0																									LAM:co-localize vs. Control:co-localize	0.2288	-5.202 to 5.659	No	ns	>0.9999
	dapi	460	202890	441.065	255	PNL2/Total	PNL2/dapi		38.2609																Source of Variation	% of total variation	P value	P value summary	Significant?
	Pnl2	176	9431	25.082	255	P21/Total	p21/dapi		3.69565																Interaction	19.05	<0.0001	****	Yes
	p21	17	4748	279.294	255	Co-localise	0																		Row Factor	17.08	<0.0001	****	Yes
	dapi	412	209022	472.9	255	PNL2/Total	PNL2/dapi		10.4369																Column Factor	18.18	<0.0001	****	Yes
	Pnl2	43	13808	29.131	255	P21/Total	p21/dapi		4.85437
	p21	20	8058	175.174	255	Co-localise	0																		ANOVA table	SS (Type III)	DF	MS	F (DFn, DFd)	P value
	dapi	354	125478	326.766	255	PNL2/Total	PNL2/dapi		11.8644																Interaction	239.5	2	119.7	F (2, 27) = 17.47	P<0.0001
	Pnl2	42	7932	52.184	255	P21/Total	p21/dapi		11.0169																Row Factor	214.7	1	214.7	F (1, 27) = 31.33	P<0.0001
	p21	39	4784	299	255	Co-localise	0																		Column Factor	228.5	2	114.2	F (2, 27) = 16.67	P<0.0001
																									Residual	185.1	27	6.854
	count	total	area	average	size	mean	mean																		Difference between row means
block-1	dapi	347	89271	257.265	255	GP100/Total	12.3919		block	GP100		25.7752	37.115												Predicted (LS) mean of LAM	5.888
	GP100	43	9099	59.471	255	P16/Total	5.4755		P16			7.77916	3.85761												Predicted (LS) mean of Control	0.1611
	p16	19	4491	236.368	255	Co-localise	10.5263		GP100/P16	colocalise		4.77258	4.36591												Difference between predicted means	5.727
	dapi	201	108060	430.518	255	GP100/Total	8.45771																		SE of difference	1.023
	GP100	17	5465	103.113	255	P16/Total	8.45771		GP100			12.3919	8.45771	9.89761	9.3361	129.365	17.2061	56.8493	8.65385	10.0671	8.83392				95% CI of difference	3.628 to 7.827
	p16	17	5344	242.909	255	Co-localise	0		P16			5.4755	8.45771	10.2389	7.67635	13.4921	2.55537	15.0685	7.69231	5.03356	5.30035
	dapi	293	202365	690.666	255	GP100/Total	9.89761		GP100/P16	colocalise		10.5263	0	3.33333	0	11.7647	0	3.0303	6.25	0	0				TCF21-P16 TOTAL
	GP100	29	8994	121.541	255	P16/Total	10.2389																		Table Analyzed								Predicted (LS) mean diff.	95.00% CI of diff.	Below threshold?	Summary	Adjusted P Value
	p16	30	7947	169.085	255	Co-localise	3.33333
	dapi	482	162225	336.566	255	GP100/Total	9.3361																		Two-way ANOVA	Ordinary						LAM:TCF21 vs. Control:TCF21	10.52	4.334 to 16.71	Yes	***	0.0004
	GP100	45	6599	87.987	255	P16/Total	7.67635																		Alpha	0.05						LAM:P16 vs. Control:P16	3.9	-2.286 to 10.09	No	ns	0.3279
	p16	37	6599	87.987	255	Co-localise	0																									LAM:co-localize vs. Control:co-localize	19.41	13.88 to 24.94	Yes	****	<0.0001
	dapi	126	60932	483.587	255	GP100/Total	129.365																		Source of Variation	% of total variation	P value	P value summary	Significant?
	GP100	163	14742	90.442	255	P16/Total	13.4921																		Interaction	5.211	0.0001	***	Yes
	p16	17	4659	274.059	255	Co-localise	11.7647																		Row Factor	15.61	<0.0001	****	Yes
	dapi	587	396631	675.692	255	GP100/Total	17.2061																		Column Factor	37.7	<0.0001	****	Yes
	GP100	101	11948	56.626	255	P16/Total	2.55537
	p16	15	5122	269.579	255	Co-localise	0																		ANOVA table	SS (Type III)	DF	MS	F (DFn, DFd)	P value
	dapi	438	188721	451.486	255	GP100/Total	56.8493																		Interaction	327.4	2	163.7	F (2, 40) = 11.07	P=0.0001
	GP100	249	15941	64.02	255	P16/Total	15.0685																		Row Factor	981.1	1	981.1	F (1, 40) = 66.33	P<0.0001
	p16	66	11572	175.333	255	Co-localise	3.0303																		Column Factor	2368	2	1184	F (2, 40) = 80.07	P<0.0001
	dapi	416	125588	301.894	255	GP100/Total	8.65385																		Residual	591.6	40	14.79
	GP100	36	4862	135.056	255	P16/Total	7.69231
	p16	32	6427	200.844	255	Co-localise	6.25																		Difference between row means
	dapi	298	93267	335.493	255	GP100/Total	10.0671																		Predicted (LS) mean of LAM	17.55
	GP100	30	5299	105.98	255	P16/Total	5.03356																		Predicted (LS) mean of Control	6.271
	p16	15	5044	126.1	255	Co-localise	0																		Difference between predicted means	11.28
	dapi	566	160837	284.164	255	GP100/Total	8.83392																		SE of difference	1.385
	GP100	50	7008	58.891	255	P16/Total	5.30035																		95% CI of difference	8.479 to 14.08
	p16	30	4955	117.976	255	Co-localise	0
	dapi	393	138657	457.614	255	GP100/Total	12.4682
	GP100	49	4389	112.538	255	P16/Total	4.58015
	p16	18	6740	127.17	255	Co-localise	5.55556
	count	total	area	average	size	mean	block2.045
block-2	dapi	82	34652	180.479	255	PNL2/Total	4.87805		nodules	PNL2		17.4399	21.8298
	Pnl2	4	34652	180.479	255	P21/Total	20.7317			P21		8.72981	10.8423
	p21	17	34652	180.479	255	Co-localise	0		PNL2/P21	colocalise		0	0
	dapi	134	44618	332.97	255	PNL2/Total	2.98507
	Pnl2	4	44618	332.97	255	P21/Total	2.98507		PNL2			4.87805	2.98507	15.1869	61.1111	10.274	10.2041
	p21	4	44618	332.97	255	Co-localise	0		P21			20.7317	2.98507	1.63551	1.85185	0.684932	24.4898
	dapi	428	142963	334.026	255	PNL2/Total	15.1869		PNL2/P21	colocalise		0	0	0	0	0	0
	Pnl2	65	41150	104.177	255	P21/Total	1.63551
	p21	7	4871	187.346	255	Co-localise	0
	dapi	54	104847	1248.18	255	PNL2/Total	61.1111
	Pnl2	33	104847	1248.18	255	P21/Total	1.85185
	p21	1	104847	1248.18	255	Co-localise	0
	dapi	146	66091	452.678	255	PNL2/Total	10.274
	Pnl2	15	66091	452.678	255	P21/Total	0.684932
	p21	1	66091	452.678	255	Co-localise	0
	dapi	49	3412	213.34	255	PNL2/Total	10.2041
	Pnl2	5	3412	213.34	255	P21/Total	24.4898
	p21	12	3412	213.34	255	Co-localise	0
	count	total	area	average	size	mean	mean
block-2	dapi	166	76039	458.066	255	GP100/Total	33.7349		block	GP100		15.3558	17.8142
	GP100	56	76039	458.066	255	P16/Total	4.81928		P16			3.96864	3.62514
	p16	8	76039	458.066	255	Co-localise	25		GP100/P16	colocalise		8.33333	11.7851
	dapi	599	133674	223.162	255	GP100/Total	1.66945
	GP100	10	133674	223.162	255	P16/Total	0.33389		GP100	33.7349		1.66945	5.66038	35.7143
	p16	2	133674	223.162	255	Co-localise	0		P16	4.81928		0.33389	7.54717	7.14286
	dapi	159	59973	377.189	255	GP100/Total	5.66038		GP100/P16	colocalise		25	0	16.6667	0
	GP100	9	24269	449.426	255	P16/Total	7.54717
	p16	12	24269	449.426	255	Co-localise	16.6667
	dapi	42	145630	1348.43	255	GP100/Total	35.7143
	GP100	15	145630	1348.43	255	P16/Total	7.14286
	p16	3	145630	1348.43	255	Co-localise	0
	count	total	area	average	size	mean	block2.050
block-3	dapi	696	324788	408.025	255	PNL2/Total	7.32759		nodules	PNL2		15.0577	7.22768
	Pnl2	51	5307	204.115	255	P21/Total	3.01724		P21			8.51858	4.76439
	p21	21	5995	74.938	255	Co-localise	4.7619		PNL2/P21	colocalise		1.5873	2.74929
	dapi	605	302169	441.123	255	PNL2/Total	16.1983
	Pnl2	98	4704	90.462	255	P21/Total	11.2397		PNL2			7.32759	16.1983	21.6473
	p21	68	5026	104.708	255	Co-localise	0		P21			3.01724	11.2397	11.2988
	dapi	947	348055	367.534	255	PNL2/Total	21.6473		PNL2/P21	colocalise		4.7619	0	0
	Pnl2	205	48350	55.896	255	P21/Total	11.2988
	p21	107	6208	80.623	255	Co-localise	0
	count	total	area	average	size	mean	2.05
block-3	dapi	763	231901	303.933	255	GP100/Total	22.0183		nodules	GP100		14.7355	7.42899
	GP100	168	7294	43.417	255	P16/Total	5.24246		P16			10.4124	4.59692
	p16	40	4601	115.025	255	Co-localise	5		Gp100/P16	colocalise		2.09746	2.50956
	dapi	359	142065	395.724	255	GP100/Total	7.52089
	GP100	27	6431	178.639	255	P16/Total	16.4345		GP100			22.0183	7.52089	20.2003	9.20245
	p16	59	5870	99.492	255	Co-localise	3.38983		P16			5.24246	16.4345	9.84975	10.1227
	dapi	599	151927	253.634	255	GP100/Total	20.2003		Gp100/P16	colocalise		5	3.38983	0	0
	GP100	121	7486	61.868	255	P16/Total	9.84975
	p16	59	5328	90.305	255	Co-localise	0
	dapi	652	164530	252.347	255	GP100/Total	9.20245
	GP100	60	5225	87.083	255	P16/Total	10.1227
	p16	66	5645	85.53	255	Co-localise	0
	count	total	area	average	size	mean	mean
block-4	dapi	1894	173520	91.616	255	PNL2/Total	18.1098		block	PNL2		13.3403	14.1815
	Pnl2	343	7315	21.327	255	P21/Total	3.0095		P21			2.62968	1.17326
	p21	57	4472	298.133	255	Co-localise	0		PNL2/P16	colocalise		1.53846	3.4401
	dapi	1837	187283	101.95	255	PNL2/Total	8.43767
	Pnl2	155	5601	36.135	255	P21/Total	2.61296		PNL2			18.1098	8.43767	4.03536	35.7591	0.359712
	p21	48	4372	156.143	255	Co-localise	0		P21			3.0095	2.61296	1.57571	4.39147	1.55875
	dapi	2602	225945	86.835	255	PNL2/Total	4.03536		PNL2/P16	colocalise		0	0	0	0	7.69231
	Pnl2	105	10078	35.361	255	P21/Total	1.57571
	p21	41	4664	129.556	255	Co-localise	0
	dapi	797	137447	172.455	255	PNL2/Total	35.7591
	Pnl2	285	6995	24.544	255	P21/Total	4.39147
	p21	35	137447	172.455	255	Co-localise	0
	dapi	834	74371	89.174	255	PNL2/Total	0.359712
	Pnl2	3	74371	89.174	255	P21/Total	1.55875
	p21	13	74371	89.174	255	Co-localise	7.69231
	count	total	area	average	size	mean	mean
block-4	dapi	584	79010	150.782	255	GP100/Total	25.5137		GP100			20.9699	10.1872
	GP100	149	7327	49.174	255	P16/Total	25.8562		P16			7.56872	8.00246
	p16	151	11054	73.205	255	Co-localise	3.97351		GP100/P16	colocalise		3.82237	0
	dapi	826	99186	120.08	255	GP100/Total	13.5593
	GP100	112	5380	48.036	255	P16/Total	5.9322		GP100			25.5137	13.5593	16.3763	15.3257	17.735	6.02273	33.9266	38.2576	22.012
	p16	49	4753	97	255	Co-localise	4.08163		P16			25.8562	5.9322	13.9373	8.3014	2.35043	1.59091	2.33593	6.81818	0.996016
	dapi	287	70888	246.997	255	GP100/Total	16.3763		GP100/P16	colocalise		3.97351	4.08163	12.5	13.8462	0	0	0	0	0
	GP100	47	7009	59.906	255	P16/Total	13.9373
	p16	40	5502	196.5	255	Co-localise	12.5
	dapi	783	129616	165.538	255	GP100/Total	15.3257
	GP100	120	18135	43.179	255	P16/Total	8.3014
	p16	65	9618	147.969	255	Co-localise	13.8462
	dapi	936	158406	187.241	255	GP100/Total	17.735
	GP100	166	6867	41.367	255	P16/Total	2.35043
	p16	22	5135	233.409	255	Co-localise	0
	dapi	880	98130	111.511	255	GP100/Total	6.02273
	GP100	53	4616	87.094	255	P16/Total	1.59091
	p16	14	4856	346.857	255	Co-localise	0
	dapi	899	97732	108.712	255	GP100/Total	33.9266
	GP100	305	12767	30.764	255	P16/Total	2.33593
	p16	21	97732	108.712	255	Co-localise	0
	dapi	264	75228	284.955	255	GP100/Total	38.2576
	GP100	101	75228	284.955	255	P16/Total	6.81818
	p16	18	75228	284.955	255	Co-localise	0
	dapi	1004	209106	208.273	255	GP100/Total	22.012
	GP100	221	21534	16.68	255	P16/Total	0.996016
	p16	10	209106	208.273	255	Co-localise	0
	count	total	area	average	size	mean	mean
block-5	dapi	1234	92441	74.912	255	PNL2/Total	4.70016		PNL2			3.64916	1.43062
	Pnl2	58	5574	96.103	255	P21/Total	0.324149		P21			1.20017	1.067
	p21	4	92441	74.912	255	Co-localise	0		PNL2/P16	colocalise		1.90476	4.25918
	dapi	1078	118646	110.061	255	PNL2/Total	3.52505
	Pnl2	38	4955	130.395	255	P21/Total	0		PNL2			4.70016	3.52505	5.02959	3.61337	1.37763
	p21	0	118646	110.061	255	Co-localise	0		P21			0.324149	0	2.5641	1.89702	1.21556
	dapi	1014	162098	159.86	255	PNL2/Total	5.02959		PNL2/P16	colocalise		0	0	0	9.52381	0
	Pnl2	51	5219	102.333	255	P21/Total	2.5641
	p21	26	4385	168.654	255	Co-localise	0
	dapi	1107	133612	120.697	255	PNL2/Total	3.61337
	Pnl2	40	4595	114.875	255	P21/Total	1.89702
	p21	21	4156	197.905	255	Co-localise	9.52381
	dapi	1234	163841	132.772	255	PNL2/Total	1.37763
	Pnl2	17	163841	132.772	255	P21/Total	1.21556
	p21	15	163841	132.772	255	Co-localise	0
	count	total	area	average	size	mean	mean
block-5	dapi	548	115067	135.692	255	GP100/Total	0.182482		GP100				10.5831	10.8432
	GP100	1	1428288	1428288	255	P16/Total	7.29927		P16				4.31892	1.96589
	p16	40	4423	110.575	255	Co-localise	0		GP100/P16	colocalise			6.61376	7.4149
	dapi	736	109957	117.475	255	GP100/Total	12.9076
	GP100	95	4618	31.848	255	P16/Total	4.8913		GP100			0.182482	12.9076	6.15605	11.8117	32.9558	2.95567	7.11262
	p16	36	7804	102.684	255	Co-localise	5.55556		P16			7.29927	4.8913	3.22119	2.15483	6.11552	4.4335	2.11685
	dapi	1397	188194	134.713	255	GP100/Total	6.15605		GP100/P16	colocalise		0	5.55556	13.3333	3.7037	3.7037	0	20
	GP100	86	4319	50.221	255	P16/Total	3.22119
	p16	45	6908	69.778	255	Co-localise	13.3333
	dapi	1253	136004	108.543	255	GP100/Total	11.8117
	GP100	148	5532	37.378	255	P16/Total	2.15483
	p16	27	4228	156.593	255	Co-localise	3.7037
	dapi	883	190524	215.769	255	GP100/Total	32.9558
	GP100	291	5406	26.896	255	P16/Total	6.11552
	p16	54	5097	94.389	255	Co-localise	3.7037
	dapi	203	46379	228.468	255	GP100/Total	2.95567
	GP100	6	4042	673.667	255	P16/Total	4.4335
	p16	9	4477	497.444	255	Co-localise	0
	dapi	1181	141818	120.083	255	GP100/Total	7.11262
	GP100	84	4246	66.344	255	P16/Total	2.11685
	p16	25	4556	182.24	255	Co-localise	20
	count	total	area	average	size	mean	mean
block-6	dapi	1011	157860	156.142	255	PNL2/Total	18.5955		PNL2			17.1042	9.29105
	Pnl2	188	4703	25.016	255	P21/Total	6.72601		P21			5.71074	4.11326
	p21	68	4703	25.016	255	Co-localise	0		PNL2/P16	colocalise		0.182149	0.546448
	dapi	1439	167950	116.713	255	PNL2/Total	10.7714
	Pnl2	155	6394	41.252	255	P21/Total	2.36275		PNL2			18.5955	10.7714	5.85774	37.2208	16.5217	22.9637	14.8982	18.6705	8.43786
	p21	34	6394	41.252	255	Co-localise	0		P21			6.72601	2.36275	5.33473	15.1365	2.52174	6.96762	6.96677	1.56069	3.81984
	dapi	956	109175	114.2	255	PNL2/Total	5.85774		PNL2/P16	colocalise		0	0	0	1.63934	0	0	0	0	0
	Pnl2	56	3984	71.143	255	P21/Total	5.33473
	p21	51	4546	252.556	255	Co-localise	0
	dapi	806	154217	191.336	255	PNL2/Total	37.2208
	Pnl2	300	6506	21.687	255	P21/Total	15.1365
	p21	122	5260	239.091	255	Co-localise	1.63934
	dapi	1150	134810	117.226	255	PNL2/Total	16.5217
	Pnl2	190	5149	27.1	255	P21/Total	2.52174
	p21	29	4519	237.842	255	Co-localise	0
	dapi	1019	217132	213.083	255	PNL2/Total	22.9637
	Pnl2	234	5671	24.235	255	P21/Total	6.96762
	p21	71	4259	387.182	255	Co-localise	0
	dapi	933	147850	158.467	255	PNL2/Total	14.8982
	Pnl2	139	5033	36.209	255	P21/Total	6.96677
	p21	65	4571	182.84	255	Co-localise	0
	dapi	1730	262828	151.924	255	PNL2/Total	18.6705
	Pnl2	323	5085	15.743	255	P21/Total	1.56069
	p21	27	4216	156.148	255	Co-localise	0
	dapi	1754	198475	113.156	255	PNL2/Total	8.43786
	Pnl2	148	5684	38.405	255	P21/Total	3.81984
	p21	67	4639	171.815	255	Co-localise	0
	count	total	area	average	size	mean	mean
block-7	dapi	426	58293	136.838	255	PNL2/Total	10.3286		PNL2			16.4019	15.8416
	Pnl2	44	4665	106.023	255	P21/Total	2.8169		P21			4.57754	1.6521
	p21	12	4476	373	255	Co-localise	8.33333		PNL2/P21	colocalise		3.32423	4.41477
	dapi	1001	130526	130.396	255	PNL2/Total	4.4955
	Pnl2	45	3787	541	255	P21/Total	6.09391		PNL2			10.3286	4.4955	34.3816
	p21	61	5782	94.787	255	Co-localise	1.63934		P21			2.8169	6.09391	4.8218
	dapi	477	112521	235.893	255	PNL2/Total	34.3816		PNL2/P21	colocalise		8.33333	1.63934	0
	Pnl2	164	6443	39.287	255	P21/Total	4.8218
	p21	23	4652	202.261	255	Co-localise	0
	count	total	area	average	size	mean	mean
block-7	dapi	637	77958	93.14	255	GP100/Total	5.33752		GP100			3.40107	0.695366
	GP100	34	3987	284.786	255	P16/Total	4.23862		P16			2.31537	1.03828
	p16	27	1636	60.593	255	Co-localise	3.7037		GP100/P16	colocalise		10.7298	16.5137
	dapi	607	73212	80.719	255	GP100/Total	4.11862
	GP100	25	3998	235.176	255	P16/Total	2.80066		GP100			5.33752	4.11862	4.14815
	p16	17	3966	396.6	255	Co-localise	5.88235		P16			4.23862	2.80066	2.22222
	dapi	675	107786	123.184	255	GP100/Total	4.14815		GP100/P16	colocalise		3.7037	5.88235	33.3333
	GP100	28	3985	221.389	255	P16/Total	2.22222
	p16	15	4306	287.067	255	Co-localise	33.3333
	count	total	area	average	size	mean	mean
block-8	dapi	600	236039	393.398	255	PNL2/Total	15.3333		PNL2			15.4416	13.0732
	Pnl2	92	4149	45.098	255	P21/Total	7.33333		P21			6.52014	3.29067
	p21	44	5127	213.625	255	Co-localise	0		PNL2/P21	colocalise		1.11111	2.22222
	dapi	489	68351	139.777	255	PNL2/Total	33.9468
	Pnl2	166	5175	31.175	255	P21/Total	10.8384		PNL2			15.3333	33.9468	6.96409	5.522
	p21	53	3997	307.462	255	Co-localise	0		P21			7.33333	10.8384	4.02612	3.88266
	dapi	919	175378	190.836	255	PNL2/Total	6.96409		PNL2/P21	colocalise		0	0	0	4.44444
	Pnl2	64	5876	30.289	255	P21/Total	4.02612
	p21	37	4374	257.294	255	Co-localise	0
	dapi	1159	162130	139.888	255	PNL2/Total	5.522
	Pnl2	64	5099	79.672	255	P21/Total	3.88266
	p21	45	4848	323.2	255	Co-localise	4.44444
	count	total	area	average	size	mean	mean
block-8	dapi	928	229644	247.461	255	GP100/Total	25.431		GP100			12.5508	8.99988
	GP100	236	8113	34.377	255	P16/Total	3.66379		P16			4.33293	2.95334
	p16	34	6474	190.412	255	Co-localise	8.82353		GP100/P16	colocalise		9.27258	7.1947
	dapi	861	123617	143.574	255	GP100/Total	4.7619
	GP100	41	5922	64.37	255	P16/Total	4.41347		GP100			25.431	4.7619	24.9505	3.05206	8.5209	18.1481	9.0312	6.51085
	p16	38	6026	215.214	255	Co-localise	7.89474		P16			3.66379	4.41347	11.2871	4.3088	1.60772	2.59259	3.28407	3.50584
	dapi	505	48727	96.489	255	GP100/Total	24.9505		GP100/P16	colocalise		8.82353	7.89474	8.77193	4.16667	10	0	25	9.52381
	GP100	126	7161	56.833	255	P16/Total	11.2871
	p16	57	6611	115.982	255	Co-localise	8.77193
	dapi	557	90091	161.743	255	GP100/Total	3.05206
	GP100	17	3606	212.118	255	P16/Total	4.3088
	p16	24	4342	180.917	255	Co-localise	4.16667
	dapi	622	359735	437.634	255	GP100/Total	8.5209
	GP100	53	4515	85.189	255	P16/Total	1.60772
	p16	10	4113	411.3	255	Co-localise	10
	dapi	810	290905	359.142	255	GP100/Total	18.1481
	GP100	147	9483	64.51	255	P16/Total	2.59259
	p16	21	5100	242.857	255	Co-localise	0
	dapi	609	74863	122.928	255	GP100/Total	9.0312
	GP100	55	4143	75.327	255	P16/Total	3.28407
	p16	20	4525	226.25	255	Co-localise	25
	dapi	599	94873	158.386	255	GP100/Total	6.51085
	GP100	39	4514	115.744	255	P16/Total	3.50584
	p16	21	4530	377.5	255	Co-localise	9.52381
	count	total	area	average	size	mean	mean
C1	dapi	870	11594	428.97	255	PNL2/Total	0		PNL2/total			0	0.114401
	Pnl2	0	8231	38.652	255	P21/Total	0.114943		P21/total			0.10021	0.0794726
	p21	1	6037	349.435	255	Co-localise	0		PNL2/P16	colocalise		0	0
	dapi	693	156544	585.11	255	PNL2/Total	0
	Pnl2	0	3740	61.558	255	P21/Total	0.1443		PNL2/total			0	0	0	0	0	0	0
	p21	1	9187	269.567	255	Co-localise	100		P21/total			0.114943	0.1443	0	0.132802	0	0.101523	0.2079
	dapi	392	175522	451.932	255	PNL2/Total	0		PNL2/P16	colocalise		0	0	0	0	0	0	0
	Pnl2	0	5379	64.378	255	P21/Total	0
	p21	0	6625	615	255	Co-localise	#DIV/0!
	dapi	753	175138	337.889	255	PNL2/Total	0
	Pnl2	0	7778	69.562	255	P21/Total	0.132802
	p21	1	8618	409.077	255	Co-localise	0
	dapi	506	421673	525.81	255	PNL2/Total	0
	Pnl2	0	6255	65.985	255	P21/Total	0
	p21	0	8845	419.348	255	Co-localise	#DIV/0!
	dapi	985	331525	397.294	255	PNL2/Total	0
	Pnl2	0	7568	76.632	255	P21/Total	0.101523
	p21	1	13523	435.783	255	Co-localise	0
	dapi	481	146764	545.312	255	PNL2/Total	0
	Pnl2	0	5577	52.693	255	P21/Total	0.2079
	p21	1	7342	306.762	255	Co-localise	0
	count	total	area	average	size	mean	mean
C1	dapi	1066	189644	321.43	255	GP100/Total	0		GP100			0	0
	GP100	0	5214	41.43	255	P16/Total	0.281426		P16			0.218363	0.0447332
	p16	3	6374	181.412	255	Co-localise	0		GP100/P16	colocalise		0	0
	dapi	852	144617	123.574	255	GP100/Total	0
	GP100	0	8822	75.37	255	P16/Total	0.234742		GP100			0	0	0	0	0	0
	p16	2	7126	188.214	255	Co-localise	0		P16			0.281426	0.234742	0.205339	0.179856	0.16129	0.247525
	dapi	487	51727	88.489	255	GP100/Total	0		GP100/P16	colocalise		0	0	0	0	0	0
	GP100	0	8261	66.833	255	P16/Total	0.205339
	p16	1	8711	105.082	255	Co-localise	0
	dapi	556	128091	171.703	255	GP100/Total	0
	GP100	0	4406	82.118	255	P16/Total	0.179856
	p16	1	4742	177.917	255	Co-localise	0
	dapi	620	217735	127.634	255	GP100/Total	0
	GP100	0	4815	80.189	255	P16/Total	0.16129
	p16	1	5513	351.3	255	Co-localise	0
	dapi	808	316905	149.102	255	GP100/Total	0
	GP100	0	8317	80.51	255	P16/Total	0.247525
	p16	2	6182	173.42	255	Co-localise	0
	count	total	area	average	size	mean	mean
C2	dapi	1055	11780.4	348.95	255	PNL2/Total	0		PNL2/total			0	0.231046
	Pnl2	0	7417.36	36.32	255	P21/Total	0.189573		P21/total			0.301814	0.191595
	p21	2	5223.36	269.415	255	Co-localise	0
	dapi	491	16730.4	505.09	255	PNL2/Total	0
	Pnl2	0	3926.36	87.54	255	P21/Total	0.610998		PNL2/total		0	0	0	0	0	0	0
	p21	3	9373.36	189.547	255	Co-localise	0		P21/total		0.189573	0.610998	0.23175	0.353357	0.113122	0.290276	0.323625
	dapi	863	15708.4	371.912	255	PNL2/Total	0		co-localize		0	0	0	0	0	0	0
	Pnl2	0	5565.36	76.98	255	P21/Total	0.23175
	p21	2	6811.36	534.98	255	Co-localise	0
	dapi	849	17324.4	257.869	255	PNL2/Total	0
	Pnl2	0	7964.36	77.54	255	P21/Total	0.353357
	p21	3	8804.36	329.057	255	Co-localise	0
	dapi	884	4859.36	445.79	255	PNL2/Total	0
	Pnl2	0	6441.36	81.43	255	P21/Total	0.113122
	p21	1	9031.36	339.328	255	Co-localise	0
	dapi	689	31711.4	317.274	255	PNL2/Total	0
	Pnl2	0	7054.36	71.54	255	P21/Total	0.290276
	p21	2	10709.4	355.763	255	Co-localise	0
	dapi	618	14950.4	465.292	255	PNL2/Total	0
	Pnl2	0	4763.36	98.32	255	P21/Total	0.323625
	p21	2	5528.36	226.742	255	Co-localise	0
	count	total	area	average	size	mean	mean
C2	dapi	1113	179644	519.06	255	GP100/Total	0		C2	GP100		0	0
	GP100	0	5214	239.06	255	P16/Total	0.539084		P16	0.524202		0.220527
	p16	6	6374	369.042	255	Co-localise	0		GP100/P16	colocalise		0	0
	dapi	787	144617	251.204	255	GP100/Total	0
	GP100	0	8822	263	255	P16/Total	0.508259		GP100	0		0	0	0	0	0
	p16	4	7126	393.844	255	Co-localise	0		P16	0.539084		0.508259	0.442478	0.550459	0.705467	0.399467
	dapi	452	51727	277.119	255	GP100/Total	0
	GP100	0	8261	204.463	255	P16/Total	0.442478
	p16	2	8711	292.712	255	Co-localise	0
	dapi	545	128091	359.333	255	GP100/Total	0
	GP100	0	4406	269.748	255	P16/Total	0.550459
	p16	3	4742	365.547	255	Co-localise	0
	dapi	567	217735	315.264	255	GP100/Total	0
	GP100	0	4815	267.819	255	P16/Total	0.705467
	p16	4	5513	538.93	255	Co-localise	0
	dapi	751	316905	336.732	255	GP100/Total	0
	GP100	0	8317	268.14	255	P16/Total	0.399467
	p16	3	6182	361.05	255	Co-localise	0
	count	total	area	average	size	mean	mean
C3	dapi	1003	9441.66	276.63	255	PNL2/Total	0		PNL2/total			0	0.23139
	Pnl2	0	2078.66	113.688	255	P21/Total	0.997009		P21/total			0.83187	0.408733
	p21	10	3884.66	197.095	255	Co-localise	0
	dapi	454	146392	432.77	255	PNL2/Total	0
	Pnl2	0	3087.66	190.782	255	P21/Total	1.10132		PNL2/total	0		0	0	0	0	0	0
	p21	5	9034.66	117.227	255	Co-localise	20		P21/total	0.997009		1.10132	0.967742	0.898876	0.610376	0.652529	0.595238
	dapi	620	175370	299.592	255	PNL2/Total	0
	Pnl2	0	5226.66	187.962	255	P21/Total	0.967742
	p21	6	6472.66	462.66	255	Co-localise	16.6667
	dapi	445	132986	185.549	255	PNL2/Total	0
	Pnl2	0	7625.66	182.778	255	P21/Total	0.898876
	p21	4	2365.66	206.737	255	Co-localise	0
	dapi	983	21520.7	373.47	255	PNL2/Total	0
	Pnl2	0	6102.66	186.355	255	P21/Total	0.610376
	p21	6	8692.66	267.008	255	Co-localise	16.6667
	dapi	613	10372.7	244.954	255	PNL2/Total	0
	Pnl2	0	7415.66	175.708	255	P21/Total	0.652529
	p21	4	1370.66	93.443	255	Co-localise	0
	dapi	504	145312	392.972	255	PNL2/Total	0
	Pnl2	0	2424.66	99.647	255	P21/Total	0.595238
	p21	3	2189.66	104.422	255	Co-localise	0
	count	total	area	average	size	mean	mean
C3	dapi	642	129323	373.64	255	GP100/Total	0		GP100			0	0
	GP100	0	3292.76	93.64	255	P16/Total	0.623053		P16			0.712848	0.148464
	p16	4	4052.76	233.622	255	Co-localise	0		GP100/P16	colocalise		0	0
	dapi	508	153296	175.784	255	GP100/Total	0
	GP100	0	5500.76	127.58	255	P16/Total	0.393701		GP100			0	0	0	0	0	0
	p16	2	4804.76	240.424	255	Co-localise	0		P16			0.623053	0.393701	0.764331	0.780031	0.773196	0.658617
	dapi	785	18405.8	140.699	255	GP100/Total	0		GP100/P16	colocalise		0	0	0	0	0	0
	GP100	0	5839.76	119.043	255	P16/Total	0.764331
	p16	6	7289.76	157.292	255	Co-localise	0
	dapi	641	135770	223.913	255	GP100/Total	0
	GP100	0	3084.76	134.328	255	P16/Total	0.780031
	p16	5	3920.76	230.127	255	Co-localise	0
	dapi	776	17413.8	179.844	255	GP100/Total	0
	GP100	0	4493.76	132.399	255	P16/Total	0.773196
	p16	6	5191.76	403.51	255	Co-localise	0
	dapi	911	16583.8	201.312	255	GP100/Total	0
	GP100	0	5295.76	132.72	255	P16/Total	0.658617
	p16	6	2860.76	225.63	255	Co-localise	0

## Sheet: 3A
Figure 3A													Table Analyzed
P21 PARENCHYMA
													Two-way ANOVA	Ordinary
blocks number													Alpha	0.05
	dapi	p21	%p21	SPC	%SPC	co-loc	%-colac
1	1263	121	9.58036	816	64.6081	68	8.33333						Source of Variation	% of total variation	P value	P value summary	Significant?			Predicted (LS) mean diff.	95.00% CI of diff.	Below threshold?	Summary	Adjusted P Value
	998	99	9.91984	665	66.6333	15	2.25564						Interaction	6.693	0.059	ns	No
	1054	121	11.4801	425	40.3226	30	7.05882						Row Factor	2.819	0.1185	ns	No
	753	123	16.3347	130	17.2643	18	13.8462						Column Factor	28.52	<0.0001	****	Yes			2.385	-5.347 to 10.12	No	ns	0.7384
	1265	257	20.3162	235	18.5771	24	10.2128													8.446	-1.334 to 18.23	No	ns	0.1032
	770	90	11.6883	158	20.5195	13	8.22785						ANOVA table	SS (Type III)	DF	MS	F (DFn, DFd)	P value		6.061	-4.313 to 16.43	No	ns	0.3435
2	863	72	8.34299	245	28.3893	4	1.63265						Interaction	368.6	2	184.3	F (2, 52) = 2.990	P=0.0590
	1270	133	10.4724	387	30.4724	6	1.55039						Row Factor	155.2	1	155.2	F (1, 52) = 2.519	P=0.1185
	1341	115	8.57569	343	25.5779	6	1.74927						Column Factor	1570	2	785.2	F (2, 52) = 12.74	P<0.0001		12.33	4.235 to 20.42	Yes	**	0.0016
	704	81	11.5057	124	17.6136	3	2.41935						Residual	3205	52	61.63				18.81	8.942 to 28.68	Yes	****	<0.0001
	860	66	7.67442	160	18.6047	4	2.5													6.482	-4.081 to 17.05	No	ns	0.3085
	1046	121	11.5679	215	20.5545	4	1.86047						Difference between row means
3	978	290	29.6524	477	48.773	53	11.1111						Predicted (LS) mean of p16	4.836
	1240	142	11.4516	482	38.871	68	14.1079						Predicted (LS) mean of p21	8.431
	1098	119	10.8379	280	25.5009	37	13.2143						Difference between predicted means	-3.595
	880	77	8.75	110	12.5	13	11.8182						SE of difference	2.265
	950	87	9.15789	129	13.5789	15	11.6279						95% CI of difference	-8.140 to 0.9501
	1184	82	6.92568	174	14.6959	22	12.6437
4	1136	179	15.757	426	37.5	41	9.62441						Data summary
	1095	112	10.2283	262	23.9269	14	5.34351						Number of columns (Column Factor)	3
	890	122	13.7079	153	17.191	19	12.4183						Number of rows (Row Factor)	2
	1250	121	9.68	265	21.2	54	20.3774						Number of values	58
	886	42	4.74041	170	19.1874	22	12.9412
	890	104	11.6854	132	14.8315	18	13.6364
5	970	32	3.29897	251	25.8763	4	1.59363
	964	141	14.6266	338	35.0622	17	5.02959
	1054	134	12.7135	124	11.7647	8	6.45161
	1259	149	11.8348	200	15.8856	14	7
	1048	169	16.126	167	15.9351	6	3.59281
	654	91	13.9144	116	17.737	4	3.44828
6	1781	110	6.17631	148	8.30994	16	10.8108
	920	22	2.3913	115	12.5	9	7.82609
	848	130	15.3302	98	11.5566	13	13.2653
	947	157	16.5787	101	10.6653	12	11.8812
	860	31	3.60465	49	5.69767	3	6.12245
	1093	159	14.5471	95	8.69167	9	9.47368
7	1190	31	2.60504	466	39.1597	30	6.43777
	879	145	16.496	225	25.5973	26	11.5556
	760	64	8.42105	184	24.2105	8	4.34783
	1093	102	9.33211	170	15.5535	6	3.52941
	770	10	1.2987	105	13.6364	5	4.7619
	1093	39	3.56816	236	21.5919	3	1.27119
8	980	28	2.85714	470	47.9592	12	2.55319
	1094	57	5.21024	305	27.8793	7	2.29508
	1837	139	7.56668	1059	57.6483	27	2.54958
	637	53	8.32025	105	16.4835	1	0.952381
	863	30	3.47625	186	21.5527	2	1.07527
	960	111	11.5625	168	17.5	1	0.595238
9	887	51	5.74972	192	21.646	15	7.8125
	957	124	12.9572	173	18.0773	7	4.04624
	1270	137	10.7874	219	17.2441	10	4.56621
	1093	131	11.9854	142	12.9918	7	4.92958
	1367	150	10.9729	163	11.9239	10	6.13497
	968	29	2.99587	145	14.9793	8	5.51724
	dapi	p21	P21%	SPC	%SPC	colocalize	%
C1	1624	1	0.0615764	176	10.8374	0
	934	0	0	109	11.6702	0
	1089	0	0	131	12.0294	0
	825	0	0	109	13.2121	0
	1293	0	0	159	12.297	0
C2	872	0	0	73	8.37156	0
	1623	0	0	152	9.36537	0
	1043	0	0	107	10.2589	0
	1135	0	0	93	8.19383	0
	1267	0	0	109	8.603	0
C3	1045	0	0	98	9.37799	0
	534	0	0	68	12.7341	0
	1013	0	0	102	10.0691	0
	1261	0	0	141	11.1816	0
	1326	0	0	153	11.5385	0
P21 Parenchyma
	dapi	p16	P16%	SPC	%SPC	colocalize	%
1	1142	222	19.4396	270	23.6427	1	0.37037
	1032	125	12.1124	225	21.8023	5	2.22222
	992	136	13.7097	465	46.875	2	0.430108
	543	46	8.47145	165	30.3867	1	0.606061
	1091	58	5.31622	236	21.6315	1	0.423729
	675	77	11.4074	118	17.4815	2	1.69492
2	698	74	10.6017	320	45.8453	1	0.3125
	1532	95	6.20104	855	55.8094	1	0.116959
	1032	55	5.32946	150	14.5349	1	0.666667
	665	71	10.6767	97	14.5865	1	1.03093
	718	46	6.40669	133	18.5237	0	0
	1134	96	8.46561	84	7.40741	0	0
3	865	223	25.7803	448	51.7919	3	0.669643
	1180	69	5.84746	699	59.2373	10	1.43062
	963	116	12.0457	295	30.6334	4	1.35593
	730	75	10.274	177	24.2466	1	0.564972
	842	69	8.19477	229	27.1971	1	0.436681
	1283	152	11.8472	232	18.0826	1	0.431034
4	1057	100	9.46074	500	47.3037	30	6
	950	214	22.5263	459	48.3158	22	4.79303
	772	129	16.7098	254	32.9016	14	5.51181
	1185	161	13.5865	194	16.3713	8	4.12371
	790	109	13.7975	122	15.443	6	4.91803
	789	91	11.5336	75	9.5057	2	2.66667
5	1135	130	11.4537	264	23.2599	50	18.9394
	876	45	5.13699	641	73.1735	82	12.7925
	1477	94	6.36425	356	24.1029	66	18.5393
	1014	120	11.8343	139	13.7081	27	19.4245
	966	124	12.8364	114	11.8012	19	16.6667
	134	21	15.6716	17	12.6866	3	17.6471
6	1250	46	3.68	412	32.96	13	3.15534
	762	132	17.3228	197	25.853	44	22.335
	931	33	3.54458	331	35.5532	54	16.3142
	673	105	15.6018	144	21.3967	34	23.6111
	1183	148	12.5106	147	12.426	38	25.8503
	890	146	16.4045	130	14.6067	32	24.6154
7	905	37	4.0884	284	31.3812	18	6.33803
	668	77	11.5269	258	38.6228	7	2.71318
	807	67	8.30235	209	25.8984	12	5.74163
	845	84	9.94083	228	26.9822	10	4.38596
	630	57	9.04762	107	16.9841	4	3.73832
	1236	170	13.754	283	22.8964	7	2.4735
8	1047	122	11.6523	255	24.3553	7	2.7451
	970	64	6.59794	179	18.4536	10	5.58659
	1126	84	7.46004	197	17.4956	11	5.58376
	720	47	6.52778	142	19.7222	5	3.52113
	750	94	12.5333	117	15.6	5	4.2735
	1021	95	9.3046	179	17.5318	7	3.91061
9	930	115	12.3656	170	18.2796	15	8.82353
	987	112	11.3475	171	17.3252	8	4.67836
	1170	152	12.9915	255	21.7949	8	3.13725
	950	92	9.68421	133	14	7	5.26316
	1170	175	14.9573	142	12.1368	9	6.33803
	783	43	5.4917	93	11.8774	4	4.30108
10	1174	103	8.77342	221	18.8245	9	4.0724
	954	69	7.2327	124	12.9979	3	2.41935
	1209	143	11.828	215	17.7833	3	1.39535
	932	130	13.9485	204	21.8884	10	4.90196
	940	56	5.95745	171	18.1915	5	2.92398
	598	49	8.19398	115	19.2308	4	3.47826
	dapi	p16	P16%	SPC	%SPC	colocalize	%
C1	1426	0	0	118	8.27489	0
	1032	0	0	137	13.2752	0
	824	0	0	79	9.58738	0
	759	0	0	112	14.7563	0
	1315	0	0	201	15.2852	0
C2	781	0	0	52	6.65813	0
	1034	0	0	105	10.1547	0
	935	0	0	84	8.98396	0
	1047	0	0	82	7.8319	0
	912	0	0	106	11.6228	0
C3	971	0	0	102	10.5046	0
	1281	0	0	123	9.60187	0
	869	0	0	95	10.9321	0
	1724	0	0	197	11.4269	0
	1153	0	0	182	15.7849	0
p21	Nodules	area
	dapi	p21	%p21	SPC	%SPC	Colocalize	% coloc
1	917	226	24.6456	293	31.952	61	20.8191
	1342	374	27.8689	447	33.3085	115	25.7271
	881	274	31.101	204	23.1555	43	21.0784
	662	171	25.8308	205	30.9668	49	23.9024
	1513	497	32.8486	635	41.9696	202	31.811
	985	284	28.8325	422	42.8426	109	25.8294
2	743	207	27.86	417	56.1238	99	23.741
	1612	575	35.67	754	46.7742	224	29.7082
	1328	379	28.5392	555	41.7922	148	26.6667
	576	188	32.6389	224	38.8889	66	29.4643
	819	251	30.6471	332	40.5372	98	29.5181
	1093	345	31.5645	369	33.7603	105	28.4553
3	932	96	10.3004	276	29.6137	20	7.24638
	1298	170	13.0971	788	60.7088	78	9.89848
	1044	93	8.90805	368	35.249	25	6.79348
	692	69	9.9711	98	14.1618	8	8.16327
	739	73	9.87821	48	6.49526	2	4.16667
	1173	133	11.3384	354	30.179	31	8.75706
4	1273	59	4.63472	890	69.9136	35	3.93258
	1093	85	7.77676	215	19.6706	3	1.39535
	832	56	6.73077	278	33.4135	12	4.31655
	1054	89	8.44402	407	38.6148	13	3.1941
	805	59	7.32919	249	30.9317	6	2.40964
	631	41	6.49762	98	15.5309	5	5.10204
5	1461	148	10.13	736	50.3765	58	7.88043
	924	55	5.95238	631	68.29	18	2.85261
	1832	206	11.2445	558	30.4585	50	8.96057
	934	107	11.4561	267	28.5867	23	8.61423
	1182	100	8.46024	207	17.5127	14	6.76329
	1217	119	9.77814	286	23.5004	22	7.69231
6	1109	372	33.5437	409	36.8801	124	30.3178
	631	148	23.4548	168	26.6244	51	30.3571
	845	224	26.5089	351	41.5385	156	44.4444
	734	246	33.515	217	29.564	82	37.788
	1093	224	20.4941	508	46.4776	242	47.6378
	876	240	27.3973	276	31.5068	60	21.7391
7	1091	69	6.32447	486	44.5463	33	6.79012
	673	71	10.5498	184	27.3403	4	2.17391
	887	102	11.4994	164	18.4893	5	3.04878
	739	80	10.8254	43	5.81867	1	2.32558
	590	28	4.74576	70	11.8644	1	1.42857
	1165	87	7.46781	122	10.4721	2	1.63934
8	1284	207	16.1215	204	15.8879	44	21.5686
	765	139	18.1699	143	18.6928	24	16.7832
	1011	50	4.9456	221	21.8595	66	29.8643
	650	47	7.23077	129	19.8462	34	26.3566
	784	94	11.9898	172	21.9388	20	11.6279
	942	318	33.758	169	17.9406	35	20.7101
9	856	66	7.71028	480	56.0748	57	11.875
	1012	38	3.75494	364	35.9684	26	7.14286
	1065	90	8.4507	500	46.9484	60	12
	882	76	8.61678	209	23.6961	21	10.0478
	1013	16	1.57947	127	12.537	15	11.811
	687	18	2.62009	114	16.5939	12	10.5263
10	1033	142	13.7464	111	10.7454	48	43.2432
	845	143	16.9231	152	17.9882	64	42.1053
	1170	137	11.7094	245	20.9402	62	25.3061
	1213	217	17.8895	387	31.9044	175	45.2196
	843	134	15.8956	286	33.9265	122	42.6573
	192	20	10.4167	34	17.7083	16	47.0588
11	1092	140	12.8205	239	21.8864	59	24.6862
	720	77	10.6944	122	16.9444	25	20.4918
	638	76	11.9122	102	15.9875	20	19.6078
	943	112	11.877	291	30.859	75	25.7732
	1094	175	15.9963	234	21.3894	57	24.359
	824	148	17.9612	164	19.9029	30	18.2927
12	1093	162	14.8216	200	18.2983	20	10
	808	103	12.7475	161	19.9257	17	10.559
	670	60	8.95522	112	16.7164	13	11.6071
	845	110	13.0178	163	19.2899	15	9.20245
	713	112	15.7083	106	14.8668	19	17.9245
	934	177	18.9507	103	11.0278	16	15.534
13	952	122	12.8151	142	14.916	6	4.22535
	1014	100	9.86193	68	6.70611	4	5.88235
	810	65	8.02469	89	10.9877	2	2.24719
	943	65	6.8929	177	18.7699	7	3.9548
	1287	140	10.878	52	4.0404	2	3.84615
	1385	164	11.8412	55	3.97112	1	1.81818
14	452	72	15.9292	82	18.1416	17	20.7317
	834	149	17.8657	172	20.6235	28	16.2791
	1033	193	18.6834	206	19.9419	40	19.4175
	972	87	8.95062	108	11.1111	19	17.5926
	1005	121	12.0398	101	10.0498	23	22.7723
	829	99	11.9421	134	16.1641	20	14.9254
P16 nodules
block
	dapi	p16	%p16	SPC	%SPC	Colocalize	% coloc
1	1451	271	18.6768	380	26.1888	7	1.84211
	1612	306	18.9826	142	8.80893	7	4.92958
	654	170	25.9939	131	20.0306	4	3.05344
	429	67	15.6177	211	49.1841	13	6.16114
	1082	251	23.1978	75	6.93161	2	2.66667
	1251	183	14.6283	10	0.799361	1	10
2	1032	197	19.0891	183	17.7326	19	10.3825
	1173	295	25.1492	316	26.9395	12	3.79747
	1209	292	24.1522	156	12.9032	16	10.2564
	461	38	8.24295	18	3.90456	2	11.1111
	612	79	12.9085	100	16.3399	3	3
	539	86	15.9555	48	8.90538	3	6.25
3	1572	448	28.4987	438	27.8626	89	20.3196
	1043	232	22.2435	252	24.1611	5	1.98413
	742	130	17.5202	249	33.558	12	4.81928
	592	94	15.8784	130	21.9595	4	3.07692
	441	89	20.1814	84	19.0476	2	2.38095
	793	180	22.6986	95	11.9798	3	3.15789
4	1092	251	22.9853	429	39.2857	12	2.7972
	834	208	24.94	171	20.5036	35	20.4678
	1832	348	18.9956	432	23.5808	68	15.7407
	1732	238	13.7413	450	25.9815	54	12
	728	144	19.7802	240	32.967	38	15.8333
	829	181	21.8335	157	18.9385	4	2.54777
5	734	80	10.8992	162	22.0708	6	3.7037
	1092	211	19.3223	329	30.1282	24	7.29483
	1124	275	24.4662	331	29.4484	7	2.1148
	746	111	14.8794	164	21.9839	2	1.21951
	818	221	27.0171	107	13.0807	1	0.934579
	927	203	21.8986	176	18.986	7	3.97727
6	1429	314	21.9734	239	16.725	0	0
	1034	170	16.441	107	10.3482	0	0
	994	229	23.0382	48	4.82897	0	0
	856	134	15.6542	13	1.51869	0	0
	729	171	23.4568	17	2.33196	0	0
	1038	149	14.3545	13	1.25241	1	7.69231
7	1426	281	19.7055	270	18.9341	20	7.40741
	845	183	21.6568	13	1.53846	1	7.69231
	762	143	18.7664	75	9.84252	3	4
	882	209	23.6961	140	15.873	5	3.57143
	1037	206	19.865	153	14.7541	12	7.84314
	851	160	18.8014	49	5.75793	2	4.08163
8	934	148	15.8458	148	15.8458	3	2.02703
	1182	233	19.7124	142	12.0135	3	2.11268
	1529	349	22.8254	60	3.92413	1	1.66667
	960	181	18.8542	39	4.0625	0	0
	1067	232	21.7432	89	8.34114	1	1.1236
	891	202	22.6712	43	4.82604	1	2.32558
9	1173	171	14.578	162	13.8107	17	10.4938
	967	220	22.7508	190	19.6484	18	9.47368
	1081	214	19.7965	171	15.8187	11	6.43275
	847	145	17.1192	83	9.79929	6	7.22892
	951	188	19.7687	140	14.7213	10	7.14286
	1036	226	21.8147	165	15.9266	15	9.09091
10	884	122	13.8009	105	11.8778	1	0.952381
	793	126	15.889	150	18.9155	2	1.33333
	661	118	17.8517	72	10.8926	1	1.38889
	1093	141	12.9003	97	8.87466	1	1.03093
	693	103	14.8629	83	11.9769	1	1.20482
	1083	216	19.9446	53	4.89381	0	0
11	836	149	17.823	232	27.7512	44	18.9655
	912	207	22.6974	307	33.6623	67	21.8241
	740	154	20.8108	142	19.1892	22	15.493
	1011	300	29.6736	263	26.0138	57	21.673
	1309	417	31.8564	428	32.6967	106	24.7664
	1294	372	28.7481	372	28.7481	70	18.8172
12	329	82	24.924	78	23.7082	11	14.1026
	1035	173	16.715	285	27.5362	27	9.47368
	929	168	18.084	232	24.9731	28	12.069
	1024	192	18.75	367	35.8398	36	9.80926
	883	223	25.2548	120	13.59	11	9.16667
	759	143	18.8406	197	25.9552	35	17.7665
13	1218	425	34.8933	510	41.8719	167	32.7451
	1061	316	29.7832	403	37.983	117	29.0323
	803	127	15.8157	345	42.9639	120	34.7826
	1293	309	23.8979	527	40.7579	173	32.8273
	1762	509	28.8876	630	35.7548	227	36.0317
	836	218	26.0766	234	27.9904	44	18.8034
14	738	160	21.6802	159	21.5447	18	11.3208
	1093	153	13.9982	152	13.9067	22	14.4737
	1308	248	18.9602	248	18.9602	10	4.03226
	1102	274	24.8639	274	24.8639	27	9.85401
	763	151	19.7903	150	19.6592	18	12
	1018	276	27.112	275	27.0138	19	6.90909
15	776	176	22.6804	122	15.7216	13	10.6557
	801	167	20.8489	96	11.985	4	4.16667
	873	190	21.764	96	10.9966	8	8.33333
	931	213	22.8786	83	8.91515	6	7.22892
	1047	188	17.9561	123	11.7479	7	5.69106
	835	175	20.9581	99	11.8563	9	9.09091

## Sheet: 3D
Figure 3D
PNL2-p16
colocalization
Image					total of colocalization				SPC (AT2)			TCF21 (LAF)			PNL2 (LAM)
1_3.3x.tif	1	0.0009766	0.551751		1.43876			Healthy	0	0	0	2.1	1.2	1.3	0	0	0
	2	0.177						Early	2.16189	2.96858	1.91035	17.4649	15.3227	14.6867	1.43876	1.09641	1.67641
2.tif	1	0.004	1.06101					Mild	3.05196	6.23513	5.11607	19.2743	16.1784	12.2667	1.27118	1.87752	2.56932
	2	0.377						Moderate	14.2034	8.24962	10.1958	21.8794	20.2392	21.6585	2.5606	2.95892	3.95853
3.tif	1	0.002	0.738007					Advanced	9.02045	14.4514	9.10468	24.7502	29.0716	27.3306	4.19115	7.53934	5.05554
	2	0.271
4.tif	1	0.008	3.40426
	2	0.235
colocalization
Image					total of colocalization
1_3.3x.tif	1	0.000132	0.488889		1.09641
	2	0.027
2.tif	1	0.004	2.28571
	2	0.175
3.tif	1	0.001	0.518135
	2	0.193
4.tif	1	0.004	1.0929
	2	0.366
colocalization
Image		area			total of colocalization
1_3.3x.tif	1	0.005	3.3557		1.67641
	2	0.149
2.tif	1	0.007	1.53509
	2	0.456
3.tif	1	0.0016	1.12676
	2	0.142
4.tif	1	0.003	0.688073
	2	0.436
colocalization
Image		area			total of colocalization
1_3.3x.tif	1	0.00388681	0.796477		1.27118
	2	0.488
2.tif	1	0.003434	1.32077
	2	0.26
3.tif	1	0.005425	1.46226
	2	0.371
4.tif	1	0.01	1.67224
	2	0.598
5.tif	1	0.0141	1.10415
	2	1.277
	area			total of colocalization
1	0.351
2	19.2
1	0.15
2	4.184
1	0.142
2	12.52
3	0.016
4	1.662
colocalization
Image		area			total of colocalization
1_3.3x.tif	1	0.003255	1.87069		2.56932
	2	0.174
2.tif	1	0.03	3.87097
	2	0.775
3.tif	1	0.03	1.56986
	2	1.911
4.tif	1	0.04	1.97336
	2	2.027
5.tif	1	0.017595	3.56174
	2	0.494
colocalization
Image		area			total of colocalization
1_3.3x.tif	1	5.425	3.16013		2.5606
	2	171.67
2.tif	1	0.01	1
	2	1
3.tif	1	0.1217	5.22542
	2	2.329
4.tif	1	0.047595	2.01588
	2	2.361
5.tif	3	0.02	1.40154
	4	1.427
colocalization
Image		area			total of colocalization
1_3.3x.tif	1	0.03	4.86224		2.95892
	2	0.617
2.tif	1	0.04	3.31675
	2	1.206
3.tif	1	0.009766	2.57678
	2	0.379
4.tif	1	0.02	1.20192
	2	1.664
5.tif	1	0.008681	2.83693
	2	0.306
colocalization
Image		area			total of colocalization
1_3.3x.tif	1	0.03255	4.34579		3.95853
	2	0.749
2.tif	1	0.045425	4.34273
	2	1.046
3.tif	1	0.052	3.28906
	2	1.581
4.tif	1	0.0231	4.70468
	2	0.491
5.tif	1	0.04171	3.11037
	2	1.341
colocalization
Image		area			total of colocalization
1_3.3x.tif	1	0.00232	5.55024		4.19115
	2	0.0418
2.tif	1	0.014	3.43137
	2	0.408
3.tif	1	0.03	4.58015
	2	0.655
4.tif	1	0.009	3.20285
	2	0.281
colocalization
Image		area			total of colocalization
1_3.3x.tif	1	0.3094	9.79114		7.53934
	2	3.16
2.tif	1	0.0934	7.15161
	2	1.306
3.tif	1	0.09766	4.28146
	2	2.281
4.tif	1	0.07595	6.98712
	2	1.087
5.tif	1	0.188	9.48537
	2	1.982
colocalization
Image		area			total of colocalization
1_3.3x.tif	1	0.0235	5.58195		5.05554
	2	0.421
2.tif	1	0.093	5.52585
	2	1.683
3.tif	1	0.06	3.05655
	2	1.963
4.tif	1	0.11	5.03432
	2	2.185
5.tif	1	0.14	6.07903
	2	2.303
SPC-p16
		area	min	max	Int Den	rawintDen						overlay
p16	1	0.014	58	250	2.259	20821			1.19863		2.16189
SPC	2	1.168	36	226	80.203	739151
p16	1	0.052	54	199	0.161	1484			3.42105
SPC	2	1.52	29	172	78.391	722451
p16	1	0.014	50	222	0.637	5867			0.954329
SPC	2	1.467	28	173	125.724	1158672
p16	1	0.084	55	253	1.281	11807			3.07355
SPC	2	2.733	31	195	234.317	2159462
	area									overlay
		area									overlay
p16	1	0.07	57	249	0.927	8541			3.69198		2.96858
SPC	2	1.896	36	167	138.45	1275959
p16	1	0.083	117	218	0.46	4238			4.16458
SPC	2	1.993	28	218	64.179	591470
p16	1	0.035	59	134	0.142	1309			1.84017
SPC	2	1.902	25	134	131.713	1213870
p16	1	0.103	66	188	0.282	2601			2.17759
SPC	2	4.73	26	147	299.965	2764479
		area									overlay
p16	1	0.015	53	213	0.459	4234			0.990099		1.91035
SPC	2	1.515	29	204	121.535	1120069
p16	1	0.033	128	250	0.61	5619			2.32558
SPC	2	1.419	26	135	105.961	976532
p16	1	0.051	0	255	3134.16	28884374			2.21066
SPC	2	2.307	29	139	168.888	1556474
p16	1	0.05	53	213	0.459	4234			2.11506
SPC	2	2.364	29	213	108.118	996419
		area									overlay
p16	1	0.064	56	247	0.443	4079			2.98647		3.05196
SPC	2	2.143	33	210	42.063	387649
p16	1	0.032	70	247	0.354	3262			2.03822
SPC	2	1.57	33	247	147.047	1355184
p16	1	0.024	79	191	0.523	4820			2.68156
SPC	2	0.895	34	232	74.843	689753
p16	1	0.042	134	243	0.384	3535			4.50161
SPC	2	0.933	33	128	67.707	623986
		area									overlay
p16	1	0.132	68	241	4.897	45129			5.69948		6.23513
SPC	2	2.316	36	218	168.829	1555932
p16	1	0.164	84	254	1.539	14181			5.75035
SPC	2	2.852	29	232	229.637	2116330
p16	1	0.267	68	251	1.198	11038			6.57312
SPC	2	4.062	32	206	340.605	3139012
p16	1	0.193	99	250	4.389	40448			6.91756
SPC	2	2.79	29	237	221.399	2040415
		area									overlay
p16	1	0.0825	84	170	0.046	424			4.84724		5.11607
SPC	2	1.702	33	170	116.289	1071720
p16	1	0.0651	83	199	0.097	890			3.7915
SPC	2	1.717	33	144	130.123	1199210
p16	1	0.0765	138	197	0.107	987			7.09647
SPC	2	1.078	27	142	80.671	743466
p16	1	0.048	138	253	0.704	6487			4.72906
SPC	2	1.015	33	144	74.349	685202
		area									overlay
p16	1	0.175	153	255	1.143	10534			11.2903		14.2034
SPC	2	1.55	33	241	96.939	893386
p16	1	0.498	78	253	1.462	13475			17.7098
SPC	2	2.812	41	227	1.375	12673
p16	1	0.932	70	255	7.124	65653			12.2632
SPC	2	7.6	35	253	879.996	8110039
p16	1	0.65	63	254	1.421	13094			15.5502
SPC	2	4.18	36	253	186.623	1719915
		area									overlay
p16	1	0.159	41	193	0.731	6733			5.36799		8.24962
SPC	2	2.962	24	226	236.966	2183883
p16	1	0.301	54	193	0.138	1270			10.0467
SPC	2	2.996	26	178	265.376	2445701
p16	1	0.28681	54	193	0.124	1146			7.5397
SPC	2	3.804	26	192	361.655	3333013
p16	1	0.342	32	254	3.403	31359			10.0441
SPC	2	3.405	26	250	345.556	3184642
		area									overlay
p16	1	0.242	86	248	0.431	3969			7.78636		10.1958
SPC	2	3.108	32	230	489.267	4509083
p16	1	0.501	72	244	0.161	1484			14.5302
SPC	2	3.448	32	235	579.799	5343424
p16	1	0.194	65	248	0.544	5011			9.46341
SPC	2	2.05	34	243	199.524	1838815
p16	1	0.205	72	253	0.567	5230			9.00307
SPC	2	2.277	39	253	239.282	2205226
		area									overlay
p16	1	0.329	101	255	6.349	58509			11.0999		9.02045
SPC	2	2.964	31	245	194.652	1793912
p16	1	0.2255	168	243	0.068	624			9.03084
SPC	2	2.497	33	227	224.659	2070459
p16	1	0.17	153	254	3.934	36252			6.3033
SPC	2	2.697	33	154	234.06	2157093
p16	1	0.126	177	253	0.515	4748			9.64778
SPC	2	1.306	33	202	121.43	1119096
		area									overlay
p16	1	0.716	45	197	9.739	89755			22.2016		14.4514
SPC	2	3.225	29	237	299.427	2759520
p16	1	0.349	42	229	4.086	37660			12.8782
SPC	2	2.71	30	206	215.11	1982456
p16	1	0.509	41	242	9.323	85924			12.6585
SPC	2	4.021	28	220	334.727	3084843
p16	1	0.36	49	231	2.943	27122			10.0671
SPC	2	3.576	28	206	272.032	2507044
		area									overlay
p16	1	0.213	44	199	2.417	22276			5.82126		9.10468
SPC	2	3.659	26	210	47.366	436525
p16	1	0.333	39	189	2.279	21006			11.5505
SPC	2	2.883	26	215	71.768	661412
p16	1	0.196	45	239	5.312	48953			6.42412
SPC	2	3.051	28	194	245.039	2258275
p16	1	0.244	43	169	3.405	31378			12.6229
SPC	2	1.933	28	193	153.678	1416300
TCF21-p16
		area	min	max	Int Den	rawintDen
1	1	0.041	52	254	2.185	349662		37.6147		17.4649
	2	0.109	31	255	23.243	3718934
	1	0.034	40	255	7.576	1212195		8.97098
	2	0.379	25	255	32.132	5141196
	1	0.028	55	255	2.435	389581		5.80913
	2	0.482	37	255	32.905	5264842
2	1	0.007	62	242	0.692	6377		25		15.3227
	2	0.028	29	255	16.985	116530
	1	0.0036	43	252	2.592	23892		10.5882
	2	0.034	27	222	1.563	14402
	1	0.041	44	254	2.442	22502		10.3797
	2	0.395	25	255	32.786	302153
3	1	0.0049	212	245	0.983	9060		12.8947		14.6867
	2	0.038	24	255	12.094	111461
	1	0.011	42	247	1.547	14257		8.94309
	2	0.123	23	255	21.479	197947
	1	0.014	42	255	1.755	16172		22.2222
	2	0.063	23	250	2.526	23281
4	1	0.008	222	245	1.143	10537		23.5294		19.2744
	2	0.034	77	255	14.384	132567
	1	0.044	45	250	2.649	24409		20.6573
	2	0.213	26	225	50.951	469564
	1	0.012	45	245	2.444	22521		13.6364
	2	0.088	33	255	31.955	294497
5	1	0.013	42	245	2.138	19708		11.3043		16.1784
	2	0.115	22	255	47.85	440981
	1	0.031	44	245	2.219	20454		16.3158
	2	0.19	27	255	46.698	430372
	1	0.032	54	252	2.427	22363		20.915
	2	0.153	22	255	16.289	150123
6	1	0.021	47	255	4.555	728831		14.1892		12.2667
	2	0.148	26	255	17.802	2848369
	1	0.007	54	254	1.352	12458		18.4211
	2	0.038	32	254	0.59	5434
	1	0.015	91	254	0.957	8820		4.18994
	2	0.358	51	255	36.637	337645
7	1	0.01	136	250	1.059	9756		15.625		21.8794
	2	0.064	85	255	15.947	146963
	1	0.081	45	245	1.945	17926		25.1553
	2	0.322	27	255	29.772	274375
	1	0.35	49	249	1.992	118360		24.858
	2	1.408	30	255	83.443	769014
8	1	0.013	57	242	0.382	33524		11.3043		20.2392
	2	0.115	22	255	18.473	170244
	1	0.022	56	250	2.466	22723		18.6441
	2	0.118	37	255	22.941	211421
	1	0.084	51	249	2.252	40751		30.7692
	2	0.273	27	255	25.366	233771
9	1	0.335	48	254	30.129	277665		25.6508		21.6585
	2	1.306	27	255	104.636	964322
	1	0.163	47	254	12.902	118904		21.8206
	2	0.747	25	255	54.822	505243
	1	0.108	45	254	18.899	174177		17.5041
	2	0.617	25	255	46.894	432177
10	1	0.021	43	245	2.004	18471		20.5882		24.7502
	2	0.102	24	255	20.784	191542
	1	0.012	47	245	2.506	23095		25
	2	0.048	28	223	2.456	22635
	1	0.045	39	250	5.304	48883		28.6624
	2	0.157	21	255	23.388	215545
11	1	0.019	70	245	1.164	10723		24.0506		29.0716
	2	0.079	19	255	18.594	171364
	1	0.003	93	245	0.809	7457		17.6471
	2	0.017	71	222	0.985	9075
	1	0.066	45	245	2.792	25734		45.5172
	2	0.145	24	255	41.444	381947
12	1	0.014	94	255	5.351	856206		22.2222		27.3307
	2	0.063	66	255	14.352	2296353
	1	0.058	50	255	20.94	3350383		27.23
	2	0.213	28	255	27.366	4378547
	1	0.041	46	245	1.691	15581		32.5397
	2	0.126	26	255	16.633	153291
		area	min	max	Int Den	rawintDen
C1	1	0.0021	0	255	37.122	3421		2.38636		2.133
	2	0.088	0	255	31.055	286210
	1	0.001	0	255	37.122	1043		1.92308
	2	0.052	0	255	31.055	302736
	1	0.0042	0	255	21.456	1977		2.08955
	2	0.201	0	255	15.47	14264
C2	1	0.0117	0	255	27.502	25345		1.41475		1.21067
	2	0.827	29	255	20.712	19088764
	1	0.006	154	255	0.00733	6754		0.821918
	2	0.73	29	255	26.187	24134251
	1	0.012	170	255	0.0058	5350		1.39535
	2	0.86	30	255	33.651	31012965
C3	1	0.001	170	255	0.00581	5350		0.293255		1.30327
	2	0.341	30	255	33.651	31012965
	1	0.0102	171	255	0.007	6493		1.29771
	2	0.786	0	255	40.324	37163193
	1	0.008	125	255	0.00259	2386		2.31884
	2	0.345	29	255	27.036	24916761

## Sheet: 4B
																										Table Analyzed	P21/SPC
	Figure 4B																									Data sets analyzed	A-D
	SPC-p16																																P21/SPC
	control																									ANOVA summary								Mean Diff.	95.00% CI of diff.	Below threshold?	Summary	Adjusted P Value
C1		Image	Name	Class	Parent	ROI	Centroid X px	Centroid Y px	Num Detections	Num Positive	Positive %	Num Positive per px^2	Area px^2	Perimeter px						p16	SPC		p16	SPC		F	6.143						Sham wk. 8 vs. TTJ wk. 4	-5.158	-14.95 to 4.637	No	ns	0.5157	A-B
	p16	9.Roya_10x.tif	PathAnnotationObject		Image	Rectangle	879.5	450.5	80	80	100	0.0006	1568641	5284			2.70179		Control	2.70179	19.4867	Control	1.86227	17.263		P value	0.009						Sham wk. 8 vs. TTJ wk. 8	-12.76	-22.55 to -2.964	Yes	**	0.0094	A-C
		Image	Name	Class	Parent	ROI	Centroid X px	Centroid Y px	Num Detections	Num Positive	Positive %	Num Positive per px^2	Area px^2	Perimeter px			19.4867			2.80044	18.8418	LAM 4 weeks	10.8362	19.7461		P value summary	**						Sham wk. 8 vs. TTJ wk. 8	-10.14	-19.94 to -0.3483	Yes	*	0.041	A-D
	SPC	9.Roya_10x.tif	PathAnnotationObject		Image	Rectangle	879.5	450.5	577	577	100	0.001	1568641	5284						1.18745	17.1897	LAM 8 weeks	13.2059	25.699		Significant diff. among means (P < 0.05)?	Yes						TTJ wk. 4 vs. TTJ wk. 8	-7.601	-17.40 to 2.194	No	ns	0.1672	B-C
		Image	Name	Class	Parent	ROI	Centroid X px	Centroid Y px	Num Detections	Num Positive	Positive %	Num Positive per px^2	Area px^2	Perimeter px						0.759425	13.534	LAM 8 weeks+rapamycin	9.80182	21.9341		R squared	0.6056						TTJ wk. 8 vs. TTJ wk. 8	2.615	-7.180 to 12.41	No	ns	0.941	C-D
	dapi	9.Roya_10x.tif	PathAnnotationObject		Image	Rectangle	879.5	450.5	2961	2961	100	0.0019	1568641	5284					LAM 4 weeks	10.8677	21.4827
C2		Image	Name	Class	Parent	ROI	Centroid X px	Centroid Y px	Num Detections	Num Positive	Positive %	Num Positive per px^2	Area px^2	Perimeter px						3.11323	20.1356					Brown-Forsythe test
	p16	10x-1.tif	PathAnnotationObject		Image	Rectangle	882	451	103	103	100	0.0004	1573088	5292						8.01219	19.7474					F (DFn, DFd)	1.584 (3, 12)
		Image	Name	Class	Parent	ROI	Centroid X px	Centroid Y px	Num Detections	Num Positive	Positive %	Num Positive per px^2	Area px^2	Perimeter px			2.80044			21.3518	17.6188					P value	0.2447
	SPC	10x-1.tif	PathAnnotationObject		Image	Rectangle	882	451	693	693	100	0.0004	1573088	5292			18.8418		LAM 8 weeks	6.76537	23.0885					P value summary	ns
		Image	Name	Class	Parent	ROI	Centroid X px	Centroid Y px	Num Detections	Num Positive	Positive %	Num Positive per px^2	Area px^2	Perimeter px						17.5559	24.3046					Are SDs significantly different (P < 0.05)?	No
	dapi	10x-1.tif	PathAnnotationObject		Image	Rectangle	882	451	3678	3678	100	0.0023	1573088	5292						16.4355	33.5382
C3		Image	Name	Class	Parent	ROI	Centroid X px	Centroid Y px	Num Detections	Num Positive	Positive %	Num Positive per px^2	Area px^2	Perimeter px						12.0668	21.8646					Bartlett's test
	p16	10x-2.tif	PathAnnotationObject		Image	Rectangle	876	451	42	42	100	0.0002	1574892	5296					LAM 8 weeks+rapamycin	13.0031	19.9027					Bartlett's statistic (corrected)	8.587
		Image	Name	Class	Parent	ROI	Centroid X px	Centroid Y px	Num Detections	Num Positive	Positive %	Num Positive per px^2	Area px^2	Perimeter px			1.18745			12.3574	24.0468					P value	0.0353
	SPC	10x-2.tif	PathAnnotationObject		Image	Rectangle	876	451	608	608	100	0.0006	1574892	5296			17.1897			4.92011	19.9594					P value summary	*
		Image	Name	Class	Parent	ROI	Centroid X px	Centroid Y px	Num Detections	Num Positive	Positive %	Num Positive per px^2	Area px^2	Perimeter px						8.92671	23.8277					Are SDs significantly different (P < 0.05)?	Yes
	dapi	10x-2.tif	PathAnnotationObject		Image	Rectangle	876	451	3537	3537	100	0.0022	1574892	5296
C4		Image	Name	Class	Parent	ROI	Centroid X px	Centroid Y px	Num Detections	Num Positive	Positive %	Num Positive per px^2	Area px^2	Perimeter px												ANOVA table	SS	DF	MS	F (DFn, DFd)	P value
	p16	10x-3.tif	PathAnnotationObject		Image	Rectangle	877	454.5	28	28	100	0.0001	1569830	5298												Treatment (between columns)	381.7	3	127.2	F (3, 12) = 6.143	P=0.0090
		Image	Name	Class	Parent	ROI	Centroid X px	Centroid Y px	Num Detections	Num Positive	Positive %	Num Positive per px^2	Area px^2	Perimeter px			0.759425									Residual (within columns)	248.6	12	20.71
	SPC	10x-3.tif	PathAnnotationObject		Image	Rectangle	877	454.5	499	499	100	0.0018	1569830	5298			13.534									Total	630.3	15
		Image	Name	Class	Parent	ROI	Centroid X px	Centroid Y px	Num Detections	Num Positive	Positive %	Num Positive per px^2	Area px^2	Perimeter px
	dapi	10x-3.tif	PathAnnotationObject		Image	Rectangle	877	454.5	3687	3687	100	0.0023	1569830	5298
	LAM 4weeks																									Table Analyzed	P16/SPC						P16/SPC	Mean Diff.	95.00% CI of diff.	Below threshold?	Summary	Adjusted P Value
LAM-1-4		Image	Name	Class	Parent	ROI	Centroid X px	Centroid Y px	Num Detections	Num Positive	Positive %	Num Positive per px^2	Area px^2	Perimeter px												Data sets analyzed	A-D						Sham wk.8 vs. TTJ wk. 4	-8.974	-19.64 to 1.696	No	ns	0.119	A-B
	p16	10x-1.tif	PathAnnotationObject		Image	Rectangle	1015	450.5	387	387	100	0.0001	1331678	4758																			Sham wk.8 vs. TTJ wk. 8	-11.34	-22.01 to -0.6738	Yes	*	0.0352	A-C
		Image	Name	Class	Parent	ROI	Centroid X px	Centroid Y px	Num Detections	Num Positive	Positive %	Num Positive per px^2	Area px^2	Perimeter px			10.8677									ANOVA summary							Sham wk.8 vs. TTJ wk.8	-7.94	-18.61 to 2.730	No	ns	0.1966	A-D
	SPC	10x-1.tif	PathAnnotationObject		Image	Rectangle	1015	450.5	765	765	100	0.0018	1331678	4758			21.4827									F	3.94						TTJ wk. 4 vs. TTJ wk. 8	-2.37	-13.04 to 8.300	No	ns	0.9723	B-C
		Image	Name	Class	Parent	ROI	Centroid X px	Centroid Y px	Num Detections	Num Positive	Positive %	Num Positive per px^2	Area px^2	Perimeter px												P value	0.0361						TTJ wk. 8 vs. TTJ wk.8	3.404	-7.266 to 14.07	No	ns	0.8846	C-D
	dapi	10x-1.tif	PathAnnotationObject		Image	Rectangle	1015	450.5	3561	3561	100	0.0027	1331678	4758												P value summary	*
LAM-2-4		Image	Name	Class	Parent	ROI	Centroid X px	Centroid Y px	Num Detections	Num Positive	Positive %	Num Positive per px^2	Area px^2	Perimeter px												Significant diff. among means (P < 0.05)?	Yes
	p16	10x-2.tif	PathAnnotationObject		Image	Rectangle	878.5	451	124	124	100	0.0001	1579402	5306												R squared	0.4962
		Image	Name	Class	Parent	ROI	Centroid X px	Centroid Y px	Num Detections	Num Positive	Positive %	Num Positive per px^2	Area px^2	Perimeter px			3.11323
	SPC	10x-2.tif	PathAnnotationObject		Image	Rectangle	878.5	451	802	802	100	0.0013	1579402	5306			20.1356									Brown-Forsythe test
		Image	Name	Class	Parent	ROI	Centroid X px	Centroid Y px	Num Detections	Num Positive	Positive %	Num Positive per px^2	Area px^2	Perimeter px												F (DFn, DFd)	1.538 (3, 12)
	dapi	10x-2.tif	PathAnnotationObject		Image	Rectangle	878.5	451	3983	3983	100	0.0025	1579402	5306												P value	0.2554
LAM-3-4		Image	Name	Class	Parent	ROI	Centroid X px	Centroid Y px	Num Detections	Num Positive	Positive %	Num Positive per px^2	Area px^2	Perimeter px												P value summary	ns
	p16	10x-3.tif	PathAnnotationObject		Image	Rectangle	881.5	454	368	368	100	0.0002	1563520	5282												Are SDs significantly different (P < 0.05)?	No
		Image	Name	Class	Parent	ROI	Centroid X px	Centroid Y px	Num Detections	Num Positive	Positive %	Num Positive per px^2	Area px^2	Perimeter px			8.01219
	SPC	10x-3.tif	PathAnnotationObject		Image	Rectangle	881.5	454	907	907	100	0.0007	1563520	5282			19.7474									Bartlett's test
		Image	Name	Class	Parent	ROI	Centroid X px	Centroid Y px	Num Detections	Num Positive	Positive %	Num Positive per px^2	Area px^2	Perimeter px												Bartlett's statistic (corrected)	7.474
	dapi	10x-3.tif	PathAnnotationObject		Image	Rectangle	881.5	454	4593	4593	100	0.0029	1563520	5282												P value	0.0582
LAM-4-4		Image	Name	Class	Parent	ROI	Centroid X px	Centroid Y px	Num Detections	Num Positive	Positive %	Num Positive per px^2	Area px^2	Perimeter px												P value summary	ns
	p16	10x-4.tif	PathAnnotationObject		Image	Rectangle	883.5	459.5	755	755	100	0.0005	1540785	5252												Are SDs significantly different (P < 0.05)?	No
		Image	Name	Class	Parent	ROI	Centroid X px	Centroid Y px	Num Detections	Num Positive	Positive %	Num Positive per px^2	Area px^2	Perimeter px			21.3518
	SPC	10x-4.tif	PathAnnotationObject		Image	Rectangle	883.5	459.5	623	623	100	0.0011	1540785	5252			17.6188									ANOVA table	SS	DF	MS	F (DFn, DFd)	P value
		Image	Name	Class	Parent	ROI	Centroid X px	Centroid Y px	Num Detections	Num Positive	Positive %	Num Positive per px^2	Area px^2	Perimeter px												Treatment (between columns)	290.5	3	96.84	F (3, 12) = 3.940	P=0.0361
	dapi	10x-4.tif	PathAnnotationObject		Image	Rectangle	883.5	459.5	3536	3536	100	0.0023	1540785	5252												Residual (within columns)	295	12	24.58
																										Total	585.5	15
	LAM 8weeks																									Table Analyzed	bgal/SPC						bgal/SPC	Mean Diff.	95.00% CI of diff.	Below threshold?	Summary	Adjusted P Value
LAM-1-8		Image	Name	Class	Parent	ROI	Centroid X px	Centroid Y px	Num Detections	Num Positive	Positive %	Num Positive per px^2	Area px^2	Perimeter px												Data sets analyzed	A-D						Sham wk.8 vs. TTJ wk. 4	-11.94	-19.58 to -4.307	Yes	**	0.0015	A-B
	p16	10.Roya_6.9x.tif	PathAnnotationObject		Image	Rectangle	887	454	361	361	100	0.0002	1553664	5260																			Sham wk.8 vs. TTJ wk. 8	-14.19	-21.83 to -6.559	Yes	***	0.0003	A-C
		Image	Name	Class	Parent	ROI	Centroid X px	Centroid Y px	Num Detections	Num Positive	Positive %	Num Positive per px^2	Area px^2	Perimeter px			6.76537									ANOVA summary							Sham wk.8 vs. TTJ wk. 8	-12.7	-20.34 to -5.068	Yes	***	0.0008	A-D
	SPC	10.Roya_6.9x.tif	PathAnnotationObject		Image	Rectangle	887	454	1232	1232	100	0.0035	1553664	5260			23.0885									F	12.8						TTJ wk. 4 vs. TTJ wk. 8	-2.252	-10.23 to 5.723	No	ns	0.9377	B-C
		Image	Name	Class	Parent	ROI	Centroid X px	Centroid Y px	Num Detections	Num Positive	Positive %	Num Positive per px^2	Area px^2	Perimeter px												P value	0.0001						TTJ wk. 8 vs. TTJ wk. 8	1.491	-6.484 to 9.466	No	ns	0.9893	C-D
	dapi	10.Roya_6.9x.tif	PathAnnotationObject		Image	Rectangle	887	454	5336	5336	100	0.0034	1553664	5260												P value summary	***
LAM-2-8		Image	Name	Class	Parent	ROI	Centroid X px	Centroid Y px	Num Detections	Num Positive	Positive %	Num Positive per px^2	Area px^2	Perimeter px												Significant diff. among means (P < 0.05)?	Yes
	p16	10.Roya_20x.tif	PathAnnotationObject		Image	Rectangle	877	452.5	385	385	100	0.0002	1576846	5306												R squared	0.6931
		Image	Name	Class	Parent	ROI	Centroid X px	Centroid Y px	Num Detections	Num Positive	Positive %	Num Positive per px^2	Area px^2	Perimeter px			17.5559
	SPC	10.Roya_20x.tif	PathAnnotationObject		Image	Rectangle	877	452.5	533	533	100	0.0013	1576846	5306			24.3046									Brown-Forsythe test
		Image	Name	Class	Parent	ROI	Centroid X px	Centroid Y px	Num Detections	Num Positive	Positive %	Num Positive per px^2	Area px^2	Perimeter px												F (DFn, DFd)	1.248 (3, 17)
	dapi	10.Roya_20x.tif	PathAnnotationObject		Image	Rectangle	877	452.5	2193	2193	100	0.0014	1576846	5306												P value	0.3235
LAM-3-8		Image	Name	Class	Parent	ROI	Centroid X px	Centroid Y px	Num Detections	Num Positive	Positive %	Num Positive per px^2	Area px^2	Perimeter px												P value summary	ns
	p16	10x-2.tif	PathAnnotationObject		Image	Rectangle	880.5	454.5	936	936	100	0.0002	1563565	5284												Are SDs significantly different (P < 0.05)?	No
		Image	Name	Class	Parent	ROI	Centroid X px	Centroid Y px	Num Detections	Num Positive	Positive %	Num Positive per px^2	Area px^2	Perimeter px			16.4355
	SPC	10x-2.tif	PathAnnotationObject		Image	Rectangle	880.5	454.5	1910	1910	100	0.0016	1563565	5284			33.5382									Bartlett's test
		Image	Name	Class	Parent	ROI	Centroid X px	Centroid Y px	Num Detections	Num Positive	Positive %	Num Positive per px^2	Area px^2	Perimeter px												Bartlett's statistic (corrected)	19.55
	dapi	10x-2.tif	PathAnnotationObject		Image	Rectangle	880.5	454.5	5704	5695	99.84	0.0036	1563565	5284												P value	0.0002
LAM-4-8		Image	Name	Class	Parent	ROI	Centroid X px	Centroid Y px	Num Detections	Num Positive	Positive %	Num Positive per px^2	Area px^2	Perimeter px												P value summary	***
	p16	10x-3.tif	PathAnnotationObject		Image	Rectangle	882	454	686	686	100	0.0001	1562624	5280												Are SDs significantly different (P < 0.05)?	Yes
		Image	Name	Class	Parent	ROI	Centroid X px	Centroid Y px	Num Detections	Num Positive	Positive %	Num Positive per px^2	Area px^2	Perimeter px			12.0668
	SPC	10x-3.tif	PathAnnotationObject		Image	Rectangle	882	454	1933	1243	64.3	0.0008	1562624	5280			21.8646									ANOVA table	SS	DF	MS	F (DFn, DFd)	P value
		Image	Name	Class	Parent	ROI	Centroid X px	Centroid Y px	Num Detections	Num Positive	Positive %	Num Positive per px^2	Area px^2	Perimeter px												Treatment (between columns)	731.5	3	243.8	F (3, 17) = 12.80	P=0.0001
	dapi	10x-3.tif	PathAnnotationObject		Image	Rectangle	882	454	5827	5685	97.56	0.0036	1562624	5280												Residual (within columns)	323.9	17	19.05
																										Total	1055	20
	LAM 8 weeks+rapamycin
LAM-1-8 +RAPAMYCIN		Image	Name	Class	Parent	ROI	Centroid X px	Centroid Y px	Num Detections	Num Positive	Positive %	Num Positive per px^2	Area px^2	Perimeter px
	p16	10x-1.tif	PathAnnotationObject		Image	Rectangle	910	451	1183	294	24.85	0.0002	1522576	5180
		Image	Name	Class	Parent	ROI	Centroid X px	Centroid Y px	Num Detections	Num Positive	Positive %	Num Positive per px^2	Area px^2	Perimeter px			13.0031
	SPC	10x-1.tif	PathAnnotationObject		Image	Rectangle	910	451	450	450	100	0.0009	1522576	5180			19.9027
		Image	Name	Class	Parent	ROI	Centroid X px	Centroid Y px	Num Detections	Num Positive	Positive %	Num Positive per px^2	Area px^2	Perimeter px
	dapi	10x-1.tif	PathAnnotationObject		Image	Rectangle	910	451	2303	2261	98.18	0.0015	1522576	5180
LAM-2-8 +RAPAMYCIN		Image	Name	Class	Parent	ROI	Centroid X px	Centroid Y px	Num Detections	Num Positive	Positive %	Num Positive per px^2	Area px^2	Perimeter px
	p16	10x-2.tif	PathAnnotationObject		Image	Rectangle	1001	451.5	1489	444	47.46	0.0007	1356906	4814
		Image	Name	Class	Parent	ROI	Centroid X px	Centroid Y px	Num Detections	Num Positive	Positive %	Num Positive per px^2	Area px^2	Perimeter px			12.3574
	SPC	10x-2.tif	PathAnnotationObject		Image	Rectangle	1001	451.5	864	864	100	0.0017	1356906	4814			24.0468
		Image	Name	Class	Parent	ROI	Centroid X px	Centroid Y px	Num Detections	Num Positive	Positive %	Num Positive per px^2	Area px^2	Perimeter px
	dapi	10x-2.tif	PathAnnotationObject		Image	Rectangle	1001	451.5	3593	3593	100	0.0026	1356906	4814
LAM-3-8 +RAPAMYCIN		Image	Name	Class	Parent	ROI	Centroid X px	Centroid Y px	Num Detections	Num Positive	Positive %	Num Positive per px^2	Area px^2	Perimeter px
	p16	10x-3.tif	PathAnnotationObject		Image	Rectangle	876.5	452.5	194	194	100	0.0008	1565265	5284
		Image	Name	Class	Parent	ROI	Centroid X px	Centroid Y px	Num Detections	Num Positive	Positive %	Num Positive per px^2	Area px^2	Perimeter px			4.92011
	SPC	10x-3.tif	PathAnnotationObject		Image	Rectangle	876.5	452.5	787	787	100	0.0013	1565265	5284			19.9594
		Image	Name	Class	Parent	ROI	Centroid X px	Centroid Y px	Num Detections	Num Positive	Positive %	Num Positive per px^2	Area px^2	Perimeter px
	dapi	10x-3.tif	PathAnnotationObject		Image	Rectangle	876.5	452.5	3943	3943	100	0.0025	1565265	5284
LAM-4-8 +RAPAMYCIN		Image	Name	Class	Parent	ROI	Centroid X px	Centroid Y px	Num Detections	Num Positive	Positive %	Num Positive per px^2	Area px^2	Perimeter px
	p16	10x-4.tif	PathAnnotationObject		Image	Rectangle	880.5	455.5	260	257	90	0	1560071	5280
		Image	Name	Class	Parent	ROI	Centroid X px	Centroid Y px	Num Detections	Num Positive	Positive %	Num Positive per px^2	Area px^2	Perimeter px			8.92671
	SPC	10x-4.tif	PathAnnotationObject		Image	Rectangle	880.5	455.5	1623	686	64.28	0.0011	1560071	5280			23.8277
		Image	Name	Class	Parent	ROI	Centroid X px	Centroid Y px	Num Detections	Num Positive	Positive %	Num Positive per px^2	Area px^2	Perimeter px
	dapi	10x-4.tif	PathAnnotationObject		Image	Rectangle	880.5	455.5	2879	2879	100	0.0024	1560071	5280
	SPC-p21
	control
C1		Image	Name	Class	Parent	ROI	Centroid X px	Centroid Y px	Num Detections	Num Positive	Positive %	Num Positive per px^2	Area px^2	Perimeter px						p21	SPC		p21	SPC
	p21	1.tif	PathAnnotationObject		Image	Rectangle	882	440.5	73	73	100	0.0002	1470300	5170			2.02497		Control	2.02497	16.5603	Control	2.31058	17.9284
		Image	Name	Class	Parent	ROI	Centroid X px	Centroid Y px	Num Detections	Num Negative	Num Positive	Positive %	Num Positive per px^2	Area px^2	Perimeter px		16.5603			2.84519	13.6402	LAM 4 weeks	9.50249	19.5034
	SPC	1.tif	PathAnnotationObject		Image	Rectangle	876.5	429.5	597	597	100	0.0019	1481591	5184						1.88679	19.7003	LAM 8 weeks	17.1031	23.427
		Image	Name	Class	Parent	ROI	Centroid X px	Centroid Y px	Num Detections	Num Positive	Positive %	Num Positive per px^2	Area px^2	Perimeter px						2.48538	21.8129	LAM 8 weeks+rapamycin	14.4878	21.9635
	dapi	1.tif	PathAnnotationObject		Image	Rectangle	876.5	429.5	3605	3605	100	0.0024	1481591	5184					LAM 4 weeks	17.6106	10.2793
																				8.40637	18.6056
C2		Image	Name	Class	Parent	ROI	Centroid X px	Centroid Y px	Num Detections	Num Positive	Positive %	Num Positive per px^2	Area px^2	Perimeter px						2.84075	27.2876
	p21	2.tif	PathAnnotationObject		Image	Rectangle	881	452	119	102	92.24	0.0001	1548512	5256			2.84519			9.15227	21.8413
		Image	Name	Class	Parent	ROI	Centroid X px	Centroid Y px	Num Detections	Num Positive	Positive %	Num Positive per px^2	Area px^2	Perimeter px			13.6402		LAM 8 weeks	25.7955	18.8258
	SPC	2.tif	PathAnnotationObject		Image	Rectangle	881	452	489	489	100	0.0014	1548512	5256						17.7405	22.5368
		Image	Name	Class	Parent	ROI	Centroid X px	Centroid Y px	Num Detections	Num Positive	Positive %	Num Positive per px^2	Area px^2	Perimeter px						11.5053	35.3547
	dapi	2.tif	PathAnnotationObject		Image	Rectangle	881	452	3589	3585	99.89	0.0023	1548512	5256						13.3713	16.9906
C3		Image	Name	Class	Parent	ROI	Centroid X px	Centroid Y px	Num Detections	Num Positive	Positive %	Num Positive per px^2	Area px^2	Perimeter px					LAM 8 weeks+rapamycin	13.1207	22.779
	p21	3.tif	PathAnnotationObject		Image	Rectangle	883	455.5	68	68	100	0.0001	1555606	5270			1.88679			12.3606	19.8572
		Image	Name	Class	Parent	ROI	Centroid X px	Centroid Y px	Num Detections	Num Positive	Positive %	Num Positive per px^2	Area px^2	Perimeter px			19.7003			16.1408	24.1884
	SPC	3.tif	PathAnnotationObject		Image	Rectangle	883	455.5	710	710	100	0.0011	1555606	5270						16.329	21.0292
		Image	Name	Class	Parent	ROI	Centroid X px	Centroid Y px	Num Detections	Num Positive	Positive %	Num Positive per px^2	Area px^2	Perimeter px
	dapi	3.tif	PathAnnotationObject		Image	Rectangle	883	455.5	3628	3604	99.34	0.0023	1555606	5270
C4		Image	Name	Class	Parent	ROI	Centroid X px	Centroid Y px	Num Detections	Num Positive	Positive %	Num Positive per px^2	Area px^2	Perimeter px
	p21	4.jpg	PathAnnotationObject		Image	Rectangle	885.5	455.5	85	85	100	0.0001	1551141	5260			2.48538
		Image	Name	Class	Parent	ROI	Centroid X px	Centroid Y px	Num Detections	Num Positive	Positive %	Num Positive per px^2	Area px^2	Perimeter px			21.8129
	SPC	4.jpg	PathAnnotationObject		Image	Rectangle	885.5	455.5	761	746	98.92	0.0009	1551141	5260
		Image	Name	Class	Parent	ROI	Centroid X px	Centroid Y px	Num Detections	Num Positive	Positive %	Num Positive per px^2	Area px^2	Perimeter px
	dapi	4.jpg	PathAnnotationObject		Image	Rectangle	885.5	455.5	3420	3420	100	0.0022	1551141	5260
	LAM 4weeks
LAM-1-4		Image	Name	Class	Parent	ROI	Centroid X px	Centroid Y px	Num Detections	Num Positive	Positive %	Num Positive per px^2	Area px^2	Perimeter px
	p21	1.tif	PathAnnotationObject		Image	Rectangle	895.5	458	762	454	59.58	0	1521262	5206			17.6106
		Image	Name	Class	Parent	ROI	Centroid X px	Centroid Y px	Num Detections	Num Positive	Positive %	Num Positive per px^2	Area px^2	Perimeter px			10.2793
	SPC	1.tif	PathAnnotationObject		Image	Rectangle	895.5	458	2095	265	12.65	0.0002	1521262	5206
		Image	Name	Class	Parent	ROI	Centroid X px	Centroid Y px	Num Detections	Num Positive	Positive %	Num Positive per px^2	Area px^2	Perimeter px
	dapi	1.tif	PathAnnotationObject		Image	Rectangle	895.5	458	2586	2578	99.69	0.0017	1521262	5206
LAM-2-4		Image	Name	Class	Parent	ROI	Centroid X px	Centroid Y px	Num Detections	Num Positive	Positive %	Num Positive per px^2	Area px^2	Perimeter px
	p21	2.tif	PathAnnotationObject		Image	Rectangle	877	451	217	211	97.24	0.0001	1582108	5312			8.40637
		Image	Name	Class	Parent	ROI	Centroid X px	Centroid Y px	Num Detections	Num Positive	Positive %	Num Positive per px^2	Area px^2	Perimeter px			18.6056
	SPC	2.tif	PathAnnotationObject		Image	Rectangle	877	451	467	467	100	0.0011	1582108	5312
		Image	Name	Class	Parent	ROI	Centroid X px	Centroid Y px	Num Detections	Num Positive	Positive %	Num Positive per px^2	Area px^2	Perimeter px
	dapi	2.tif	PathAnnotationObject		Image	Rectangle	877	451	2520	2510	99.6	0.0016	1582108	5312
LAM-3-4		Image	Name	Class	Parent	ROI	Centroid X px	Centroid Y px	Num Detections	Num Positive	Positive %	Num Positive per px^2	Area px^2	Perimeter px
	p21	3.tif	PathAnnotationObject		Image	Rectangle	880	456	394	104	26.4	0.0001	1559216	5280			2.84075
		Image	Name	Class	Parent	ROI	Centroid X px	Centroid Y px	Num Detections	Num Positive	Positive %	Num Positive per px^2	Area px^2	Perimeter px			27.2876
	SPC	3.tif	PathAnnotationObject		Image	Rectangle	880	456	3394	999	29.43	0.0006	1559216	5280
		Image	Name	Class	Parent	ROI	Centroid X px	Centroid Y px	Num Detections	Num Positive	Positive %	Num Positive per px^2	Area px^2	Perimeter px
	dapi	3.tif	PathAnnotationObject		Image	Rectangle	880	456	3683	3661	99.4	0.0023	1559216	5280
LAM-4-4		Image	Name	Class	Parent	ROI	Centroid X px	Centroid Y px	Num Detections	Num Positive	Positive %	Num Positive per px^2	Area px^2	Perimeter px
	p21	4.tif	PathAnnotationObject		Image	Rectangle	878	451	466	339	72.75	0	1571284	5288			9.15227
		Image	Name	Class	Parent	ROI	Centroid X px	Centroid Y px	Num Detections	Num Positive	Positive %	Num Positive per px^2	Area px^2	Perimeter px			21.8413
	SPC	4.tif	PathAnnotationObject		Image	Rectangle	878	451	3049	809	59.33	0.0012	1571284	5288
		Image	Name	Class	Parent	ROI	Centroid X px	Centroid Y px	Num Detections	Num Positive	Positive %	Num Positive per px^2	Area px^2	Perimeter px
	dapi	4.tif	PathAnnotationObject		Image	Rectangle	878	451	3725	3704	99.44	0.0024	1571284	5288
	LAM 8weeks
LAM-1-8		Image	Name	Class	Parent	ROI	Centroid X px	Centroid Y px	Num Detections	Num Positive	Positive %	Num Positive per px^2	Area px^2	Perimeter px
	p21	1.tif	PathAnnotationObject		Image	Rectangle	877	454	1044	681	65.23	0.0001	1571584	5300			25.7955
		Image	Name	Class	Parent	ROI	Centroid X px	Centroid Y px	Num Detections	Num Positive	Positive %	Num Positive per px^2	Area px^2	Perimeter px			18.8258
	SPC	1.tif	PathAnnotationObject		Image	Rectangle	877	454	2718	497	18.29	0.0003	1571584	5300
		Image	Name	Class	Parent	ROI	Centroid X px	Centroid Y px	Num Detections	Num Positive	Positive %	Num Positive per px^2	Area px^2	Perimeter px
	dapi	1.tif	PathAnnotationObject		Image	Rectangle	877	454	2640	2640	100	0.0017	1571584	5300
LAM-2-8		Image	Name	Class	Parent	ROI	Centroid X px	Centroid Y px	Num Detections	Num Positive	Positive %	Num Positive per px^2	Area px^2	Perimeter px
	p21	2.tif	PathAnnotationObject		Image	Rectangle	883	451	652	614	94.17	0.0004	1571284	5288			17.7405
		Image	Name	Class	Parent	ROI	Centroid X px	Centroid Y px	Num Detections	Num Positive	Positive %	Num Positive per px^2	Area px^2	Perimeter px			22.5368
	SPC	2.tif	PathAnnotationObject		Image	Rectangle	883	451	3508	780	22.23	0.0005	1571284	5288
		Image	Name	Class	Parent	ROI	Centroid X px	Centroid Y px	Num Detections	Num Positive	Positive %	Num Positive per px^2	Area px^2	Perimeter px
	dapi	2.tif	PathAnnotationObject		Image	Rectangle	883	451	3472	3461	99.68	0.0022	1571284	5288
LAM-3-8		Image	Name	Class	Parent	ROI	Centroid X px	Centroid Y px	Num Detections	Num Positive	Positive %	Num Positive per px^2	Area px^2	Perimeter px
	p21	3.tif	PathAnnotationObject		Image	Rectangle	888	454.5	481	480	99.64	0	1541190	5234			11.5053
		Image	Name	Class	Parent	ROI	Centroid X px	Centroid Y px	Num Detections	Num Positive	Positive %	Num Positive per px^2	Area px^2	Perimeter px			35.3547
	SPC	3.tif	PathAnnotationObject		Image	Rectangle	888	454.5	3427	1475	43.04	0	1541190	5234
		Image	Name	Class	Parent	ROI	Centroid X px	Centroid Y px	Num Detections	Num Positive	Positive %	Num Positive per px^2	Area px^2	Perimeter px
	dapi	3.tif	PathAnnotationObject		Image	Rectangle	888	454.5	4172	4172	100	0.0027	1541190	5234
LAM-4-8		Image	Name	Class	Parent	ROI	Centroid X px	Centroid Y px	Num Detections	Num Positive	Positive %	Num Positive per px^2	Area px^2	Perimeter px
	p21	4.tif	PathAnnotationObject		Image	Rectangle	883.5	454.5	399	399	100	0.0001	1544103	5248			13.3713
		Image	Name	Class	Parent	ROI	Centroid X px	Centroid Y px	Num Detections	Num Positive	Positive %	Num Positive per px^2	Area px^2	Perimeter px			16.9906
	SPC	4.tif	PathAnnotationObject		Image	Rectangle	883.5	454.5	767	507	66.1	0.0004	1544103	5248
		Image	Name	Class	Parent	ROI	Centroid X px	Centroid Y px	Num Detections	Num Positive	Positive %	Num Positive per px^2	Area px^2	Perimeter px
	dapi	4.tif	PathAnnotationObject		Image	Rectangle	883.5	454.5	2984	2984	100	0.0019	1544103	5248
	LAM 8 weeks+rapamycin
LAM-1-8 +RAPAMYCIN		Image	Name	Class	Parent	ROI	Centroid X px	Centroid Y px	Num Detections	Num Positive	Positive %	Num Positive per px^2	Area px^2	Perimeter px
	p21	2.tif	PathAnnotationObject		Image	Rectangle	883	454	298	288	99	0.0006	1560832	5276			13.1207
		Image	Name	Class	Parent	ROI	Centroid X px	Centroid Y px	Num Detections	Num Positive	Positive %	Num Positive per px^2	Area px^2	Perimeter px			22.779
	SPC	2.tif	PathAnnotationObject		Image	Rectangle	883	454	513	500	59.48	0.0006	1560832	5276
		Image	Name	Class	Parent	ROI	Centroid X px	Centroid Y px	Num Detections	Num Positive	Positive %	Num Positive per px^2	Area px^2	Perimeter px
	dapi	2.tif	PathAnnotationObject		Image	Rectangle	883	454	2237	2195	98.12	0.0014	1560832	5276
LAM-2-8 +RAPAMYCIN	p21	Image	Name	Class	Parent	ROI	Centroid X px	Centroid Y px	Num Detections	Num Positive	Positive %	Num Positive per px^2	Area px^2	Perimeter px
		3.tif	PathAnnotationObject		Image	Rectangle	868	450.5	277	277	100	0.0004	1558730	5262			12.3606
	SPC	Image	Name	Class	Parent	ROI	Centroid X px	Centroid Y px	Num Detections	Num Positive	Positive %	Num Positive per px^2	Area px^2	Perimeter px			19.8572
		3.tif	PathAnnotationObject		Image	Rectangle	868	450.5	1027	445	64.23	0.0007	1558730	5262
	dapi	Image	Name	Class	Parent	ROI	Centroid X px	Centroid Y px	Num Detections	Num Positive	Positive %	Num Positive per px^2	Area px^2	Perimeter px
		3.tif	PathAnnotationObject		Image	Rectangle	868	450.5	2294	2241	97.69	0.0014	1558730	5262
LAM-3-8 +RAPAMYCIN		Image	Name	Class	Parent	ROI	Centroid X px	Centroid Y px	Num Detections	Num Positive	Positive %	Num Positive per px^2	Area px^2	Perimeter px
	p21	4.tif	PathAnnotationObject		Image	Rectangle	877	451	353	353	100	0.0001	1582108	5312			16.1408
		Image	Name	Class	Parent	ROI	Centroid X px	Centroid Y px	Num Detections	Num Positive	Positive %	Num Positive per px^2	Area px^2	Perimeter px			24.1884
	SPC	4.tif	PathAnnotationObject		Image	Rectangle	877	451	1080	529	62.77	0.0006	1582108	5312
		Image	Name	Class	Parent	ROI	Centroid X px	Centroid Y px	Num Detections	Num Positive	Positive %	Num Positive per px^2	Area px^2	Perimeter px
	dapi	4.tif	PathAnnotationObject		Image	Rectangle	877	451	2311	2187	94.63	0.0014	1582108	5312
LAM-4-8 +RAPAMYCIN		Image	Name	Class	Parent	ROI	Centroid X px	Centroid Y px	Num Detections	Num Positive	Positive %	Num Positive per px^2	Area px^2	Perimeter px
	p21	5.tif	PathAnnotationObject		Image	Rectangle	882.5	455	1001	403	40.26	0.0005	1536916	5230			16.329
		Image	Name	Class	Parent	ROI	Centroid X px	Centroid Y px	Num Detections	Num Positive	Positive %	Num Positive per px^2	Area px^2	Perimeter px			21.0292
	SPC	5.tif	PathAnnotationObject		Image	Rectangle	882.5	455	1348	519	60.55	0.0007	1536916	5230
		Image	Name	Class	Parent	ROI	Centroid X px	Centroid Y px	Num Detections	Num Positive	Positive %	Num Positive per px^2	Area px^2	Perimeter px
	dapi	5.tif	PathAnnotationObject		Image	Rectangle	882.5	455	2499	2468	98.76	0.0016	1536916	5230
	bgal-SPC
C1	Name	Class	Parent	ROI	Centroid X px	Centroid Y px	Num Detections	Num Positive	Positive %	Num Positive per px^2	Area px^2	Perimeter px					bgal	SPC		bgal	SPC
	PathAnnotationObject		Image	Rectangle	887.5	459.5	10	10	100	0	1519545	5204		0.255232		Control	0.255232	12.2001	Control	0.368038	10.7718
	Name	Class	Parent	ROI	Centroid X px	Centroid Y px	Num Detections	Num Positive	Positive %	Num Positive per px^2	Area px^2	Perimeter px		12.2001			0.279614	12.5318	LAM 4 weeks	12.3105	14.8451
	PathAnnotationObject		Image	Rectangle	887.5	459.5	478	478	100	0.0023	1519545	5204					0.247389	9.89555	LAM 8 weeks	14.5624	22.9533
	Name	Class	Parent	ROI	Centroid X px	Centroid Y px	Num Detections	Num Positive	Positive %	Num Positive per px^2	Area px^2	Perimeter px					1.06509	4.1716	LAM 8 weeks+rapamycin	13.0715	20.1878
	PathAnnotationObject		Image	Rectangle	887.5	459.5	3918	3918	100	0.0026	1519545	5204					0.219901	17.3997
C2	Name	Class	Parent	ROI	Centroid X px	Centroid Y px	Num Detections	Num 3+	Positive %	Allred score	Area px^2	Perimeter px					0.141004	8.43204
	PathAnnotationObject		Image	Rectangle	887.5	450.5	11	11	100	8	1537171	5240		0.279614		LAM 4 weeks	1.74252	5.49405
	Name	Class	Parent	ROI	Centroid X px	Centroid Y px	Num Detections	Num 3+	Positive %	Allred score	Area px^2	Perimeter px		12.5318			15.3951	13.0039
	PathAnnotationObject		Image	Rectangle	887.5	450.5	494	493	100	8	1537171	5240					14.7463	13.4983
	Name	Class	Parent	ROI	Centroid X px	Centroid Y px	Num Detections	Num 3+	Positive %	Allred score	Area px^2	Perimeter px					15.3936	16.6354
	PathAnnotationObject		Image	Rectangle	887.5	450.5	3934	3934	100	8	1537171	5240					14.2749	25.5937
C3	Name	Class	Parent	ROI	Centroid X px	Centroid Y px	Num Detections	Num Positive	Positive %	Num Positive per px^2	Area px^2	Perimeter px				LAM 8 weeks	7.2573	16.0069
	PathAnnotationObject		Image	Rectangle	878	464	9	9	100	0	1517232	5216		0.247389			20.4846	15.5029
	Name	Class	Parent	ROI	Centroid X px	Centroid Y px	Num Detections	Num Positive	Positive %	Num Positive per px^2	Area px^2	Perimeter px		9.89555			13.0302	41.8713
	PathAnnotationObject		Image	Rectangle	878	464	360	360	100	0.0012	1517232	5216					16.2733	17.835
	Name	Class	Parent	ROI	Centroid X px	Centroid Y px	Num Detections	Num Positive	Positive %	Num Positive per px^2	Area px^2	Perimeter px					15.7665	23.5504
	PathAnnotationObject		Image	Rectangle	878	464	3638	3638	100	0.0024	1517232	5216				LAM 8 weeks+rapamycin	9.905	30.9113
C4	Name	Class	Parent	ROI	Centroid X px	Centroid Y px	Num Detections	Num Positive	Positive %	Num Positive per px^2	Area px^2	Perimeter px					12.8672	7.08023
	PathAnnotationObject		Image	Rectangle	885.5	451	36	36	100	0	1566774	5278		1.06509			18.3333	31.3846
	Name	Class	Parent	ROI	Centroid X px	Centroid Y px	Num Detections	Num Positive	Positive %	Num Positive per px^2	Area px^2	Perimeter px		4.1716			17.0318	20.2921
	PathAnnotationObject		Image	Rectangle	885.5	451	141	141	100	0.0017	1566774	5278					7.22043	11.2709
	Name	Class	Parent	ROI	Centroid X px	Centroid Y px	Num Detections	Num Negative	Num Positive	Positive %	Num Positive per px^2	Area px^2	Perimeter px
	PathAnnotationObject		Image	Rectangle	885.5	451	3380	5	3375	99.85	0.0022	1566774	5278
C5	Name	Class	Parent	ROI	Centroid X px	Centroid Y px	Num Detections	Num Negative	Num Positive	Positive %	Num Positive per px^2	Area px^2	Perimeter px	0.219901
	PathAnnotationObject		Image	Rectangle	886	455.5	9	1	8	88.89	0	1550248	5258	17.3997
	Name	Class	Parent	ROI	Centroid X px	Centroid Y px	Num Detections	Num Negative	Num Positive	Positive %	Num Positive per px^2	Area px^2	Perimeter px
	PathAnnotationObject		Image	Rectangle	886	455.5	539	94	633	95.98	0.0014	1550248	5258
	Name	Class	Parent	ROI	Centroid X px	Centroid Y px	Num Detections	Num Negative	Num Positive	Positive %	Num Positive per px^2	Area px^2	Perimeter px
	PathAnnotationObject		Image	Rectangle	886	455.5	3643	5	3638	99.86	0.0023	1550248	5258
C6	Name	Class	Parent	ROI	Centroid X px	Centroid Y px	Num Detections	Num Negative	Num Positive	Positive %	Num Positive per px^2	Area px^2	Perimeter px	0.141004
	PathAnnotationObject		Image	Rectangle	888.5	451.5	71	5	66	92.96	0	1559631	5264	8.43204
	Name	Class	Parent	ROI	Centroid X px	Centroid Y px	Num Detections	Num Positive	Positive %	Num Positive per px^2	Area px^2	Perimeter px
	PathAnnotationObject		Image	Rectangle	888.5	451.5	299	299	100	0.0019	1559631	5264
	Name	Class	Parent	ROI	Centroid X px	Centroid Y px	Num Detections	Num Positive	Positive %	Num Positive per px^2	Area px^2	Perimeter px
	PathAnnotationObject		Image	Rectangle	888.5	451.5	3546	3546	100	0.0023	1559631	5264
LAM-1-4	Name	Class	Parent	ROI	Centroid X px	Centroid Y px	Num Detections	Num Positive	Positive %	Num Positive per px^2	Area px^2	Perimeter px
	PathAnnotationObject		Image	Rectangle	881.5	448.5	85	85	100	0.0001	1540835	5256		1.74252
	Name	Class	Parent	ROI	Centroid X px	Centroid Y px	Num Detections	Num Positive	Positive %	Num Positive per px^2	Area px^2	Perimeter px		5.49405
	PathAnnotationObject		Image	Rectangle	881.5	448.5	313	268	85.62	0.0002	1540835	5256
	Name	Class	Parent	ROI	Centroid X px	Centroid Y px	Num Detections	Num Positive	Positive %	Num Positive per px^2	Area px^2	Perimeter px
	PathAnnotationObject		Image	Rectangle	881.5	448.5	4878	4878	100	0.0032	1540835	5256
LAM-2-4	Name	Class	Parent	ROI	Centroid X px	Centroid Y px	Num Detections	Num Positive	Positive %	Num Positive per px^2	Area px^2	Perimeter px
	PathAnnotationObject		Image	Rectangle	878.5	451	676	676	100	0.0004	1575900	5302		15.3951
	Name	Class	Parent	ROI	Centroid X px	Centroid Y px	Num Detections	Num Positive	Positive %	Num Positive per px^2	Area px^2	Perimeter px		13.0039
	PathAnnotationObject		Image	Rectangle	878.5	451	2828	571	97.98	0.0018	1575900	5302
	Name	Class	Parent	ROI	Centroid X px	Centroid Y px	Num Detections	Num Positive	Positive %	Num Positive per px^2	Area px^2	Perimeter px
	PathAnnotationObject		Image	Rectangle	878.5	451	4391	4391	100	0.0028	1575900	5302
LAM-3-4	Name	Class	Parent	ROI	Centroid X px	Centroid Y px	Num Detections	Num Positive	Positive %	Num Positive per px^2	Area px^2	Perimeter px
	PathAnnotationObject		Image	Rectangle	877	451	709	709	100	0.0004	1582108	5312		14.7463
	Name	Class	Parent	ROI	Centroid X px	Centroid Y px	Num Detections	Num Positive	Positive %	Num Positive per px^2	Area px^2	Perimeter px		13.4983
	PathAnnotationObject		Image	Rectangle	877	451	651	649	98.95	0.0026	1582108	5312
	Name	Class	Parent	ROI	Centroid X px	Centroid Y px	Num Detections	Num Positive	Positive %	Num Positive per px^2	Area px^2	Perimeter px
	PathAnnotationObject		Image	Rectangle	877	451	4808	4808	100	0.003	1582108	5312
LAM-4-4	Name	Class	Parent	ROI	Centroid X px	Centroid Y px	Num Detections	Num Positive	Positive %	Num Positive per px^2	Area px^2	Perimeter px
	PathAnnotationObject		Image	Rectangle	877	453.5	657	657	100	0.0004	1573338	5302		15.3936
	Name	Class	Parent	ROI	Centroid X px	Centroid Y px	Num Detections	Num Positive	Positive %	Num Positive per px^2	Area px^2	Perimeter px		16.6354
	PathAnnotationObject		Image	Rectangle	877	453.5	3765	710	98.54	0.0024	1573338	5302
	Name	Class	Parent	ROI	Centroid X px	Centroid Y px	Num Detections	Num Positive	Positive %	Num Positive per px^2	Area px^2	Perimeter px
	PathAnnotationObject		Image	Rectangle	877	453.5	4270	4268	99.95	0.0027	1573338	5302
LAM-5-4	Name	Class	Parent	ROI	Centroid X px	Centroid Y px	Num Detections	Num Positive	Positive %	Num Positive per px^2	Area px^2	Perimeter px
	PathAnnotationObject		Image	Rectangle	877	452	565	565	100	0.0004	1578600	5308		14.2749
	Name	Class	Parent	ROI	Centroid X px	Centroid Y px	Num Detections	Num Positive	Positive %	Num Positive per px^2	Area px^2	Perimeter px		25.5937
	PathAnnotationObject		Image	Rectangle	877	452	1113	1013	95.27	0.0013	1578600	5308
	Name	Class	Parent	ROI	Centroid X px	Centroid Y px	Num Detections	Num Positive	Positive %	Num Positive per px^2	Area px^2	Perimeter px
	PathAnnotationObject		Image	Rectangle	877	452	3960	3958	99.95	0.0025	1578600	5308
LAM-1-8	Name	Class	Parent	ROI	Centroid X px	Centroid Y px	Num Detections	Num Positive	Positive %	Num Positive per px^2	Area px^2	Perimeter px
	PathAnnotationObject		Image	Rectangle	898.5	456	462	462	100	0.0003	1526212	5206		7.2573
	Name	Class	Parent	ROI	Centroid X px	Centroid Y px	Num Detections	Num Negative	Num Positive	Positive %	Num Positive per px^2	Area px^2	Perimeter px	16.0069
	PathAnnotationObject		Image	Rectangle	898.5	456	1529	1019	1510	98.76	0.001	1526212	5206
	Name	Class	Parent	ROI	Centroid X px	Centroid Y px	Num Detections	Num Positive	Positive %	Num Positive per px^2	Area px^2	Perimeter px
	PathAnnotationObject		Image	Rectangle	898.5	456	6366	6366	100	0.0042	1526212	5206
LAM-2-8	Name	Class	Parent	ROI	Centroid X px	Centroid Y px	Num Detections	Num Positive	Positive %	Num Positive per px^2	Area px^2	Perimeter px
	PathAnnotationObject		Image	Rectangle	877	451.5	1505	1505	100	0.001	1580354	5310		20.4846
	Name	Class	Parent	ROI	Centroid X px	Centroid Y px	Num Detections	Num Negative	Num Positive	Positive %	Num Positive per px^2	Area px^2	Perimeter px	15.5029
	PathAnnotationObject		Image	Rectangle	877	451.5	3826	1139	3687	96.37	0.0023	1580354	5310
	Name	Class	Parent	ROI	Centroid X px	Centroid Y px	Num Detections	Num Negative	Num Positive	Positive %	Num Positive per px^2	Area px^2	Perimeter px
	PathAnnotationObject		Image	Rectangle	877	451.5	7347	7347	7346	99.98	0.0034	1580354	5310
LAM-3-8	Name	Class	Parent	ROI	Centroid X px	Centroid Y px	Num Detections	Num Positive	Positive %	Num Positive per px^2	Area px^2	Perimeter px
	PathAnnotationObject		Image	Rectangle	877	500	642	642	100	0.0005	1410216	5116		13.0302
	Name	Class	Parent	ROI	Centroid X px	Centroid Y px	Num Detections	Num Positive	Positive %	Num Positive per px^2	Area px^2	Perimeter px		41.8713
	PathAnnotationObject		Image	Rectangle	877	500	2721	2063	97.87	0.0019	1410216	5116
	Name	Class	Parent	ROI	Centroid X px	Centroid Y px	Num Detections	Num Positive	Positive %	Num Positive per px^2	Area px^2	Perimeter px
	PathAnnotationObject		Image	Rectangle	877	500	4928	4927	99.97	0.0021	1410216	5116
LAM-4-8	Name	Class	Parent	ROI	Centroid X px	Centroid Y px	Num Detections	Num Positive	Positive %	Num Positive per px^2	Area px^2	Perimeter px
	PathAnnotationObject		Image	Rectangle	877	451	917	917	100	0.001	1582108	5312		16.2733
	Name	Class	Parent	ROI	Centroid X px	Centroid Y px	Num Detections	Num Positive	Positive %	Num Positive per px^2	Area px^2	Perimeter px		17.835
	PathAnnotationObject		Image	Rectangle	877	451	1004	1005	96.38	0.0012	1582108	5312
	Name	Class	Parent	ROI	Centroid X px	Centroid Y px	Num Detections	Num Positive	Positive %	Num Positive per px^2	Area px^2	Perimeter px
	PathAnnotationObject		Image	Rectangle	877	451	5637	5635	99.96	0.0036	1582108	5312
LAM-5-8	Name	Class	Parent	ROI	Centroid X px	Centroid Y px	Num Detections	Num Positive	Positive %	Num Positive per px^2	Area px^2	Perimeter px
	PathAnnotationObject		Image	Rectangle	852.5	451	397	397	100	0.0005	1521674	5178		15.7665
	Name	Class	Parent	ROI	Centroid X px	Centroid Y px	Num Detections	Num Positive	Positive %	Num Positive per px^2	Area px^2	Perimeter px		23.5504
	PathAnnotationObject		Image	Rectangle	852.5	451	551	593	96.87	0.0012	1521674	5178
	Name	Class	Parent	ROI	Centroid X px	Centroid Y px	Num Detections	Num Positive	Positive %	Num Positive per px^2	Area px^2	Perimeter px
	PathAnnotationObject		Image	Rectangle	852.5	451	2518	2518	100	0.0017	1521674	5178
LAM-1-8-RAPAMYCIN	Name	Class	Parent	ROI	Centroid X px	Centroid Y px	Num Detections	Num Positive	Positive %	Num Positive per px^2	Area px^2	Perimeter px
	PathAnnotationObject		Image	Rectangle	897.5	451.5	563	563	100	0.0008	1529709	5212		9.905
	Name	Class	Parent	ROI	Centroid X px	Centroid Y px	Num Detections	Num Positive	Positive %	Num Positive per px^2	Area px^2	Perimeter px		30.9113
	PathAnnotationObject		Image	Rectangle	886	448	1757	1757	100	0.0011	1535744	5220
	Name	Class	Parent	ROI	Centroid X px	Centroid Y px	Num Detections	Num Positive	Positive %	Num Positive per px^2	Area px^2	Perimeter px
	PathAnnotationObject		Image	Rectangle	886	448	5684	5684	100	0.0037	1535744	5220
LAM-2-8 -RAPAMYCIN	Name	Class	Parent	ROI	Centroid X px	Centroid Y px	Num Detections	Num Positive	Positive %	Num Positive per px^2	Area px^2	Perimeter px
	PathAnnotationObject		Image	Rectangle	976	457.5	587	587	100	0.0004	1383284	4890		12.8672
	Name	Class	Parent	ROI	Centroid X px	Centroid Y px	Num Detections	Num Positive	Positive %	Num Positive per px^2	Area px^2	Perimeter px		7.08023
	PathAnnotationObject		Image	Rectangle	976	457.5	330	323	97.88	0.0002	1383284	4890
	Name	Class	Parent	ROI	Centroid X px	Centroid Y px	Num Detections	Num Positive	Positive %	Num Positive per px^2	Area px^2	Perimeter px
	PathAnnotationObject		Image	Rectangle	976	457.5	4562	4562	100	0.0033	1383284	4890
LAM-3-8- -RAPAMYCIN	Name	Class	Parent	ROI	Centroid X px	Centroid Y px	Num Detections	Num Positive	Positive %	Num Positive per px^2	Area px^2	Perimeter px
	PathAnnotationObject		Image	Rectangle	974.5	453.5	715	715	100	0.0005	1398423	4912		18.3333
	Name	Class	Parent	ROI	Centroid X px	Centroid Y px	Num Detections	Num Positive	Positive %	Num Positive per px^2	Area px^2	Perimeter px		31.3846
	PathAnnotationObject		Image	Rectangle	974.5	453.5	1224	1224	100	0.0009	1398423	4912
	Name	Class	Parent	ROI	Centroid X px	Centroid Y px	Num Detections	Num Positive	Positive %	Num Positive per px^2	Area px^2	Perimeter px
	PathAnnotationObject		Image	Rectangle	974.5	453.5	3900	3900	100	0.0028	1398423	4912
LAM-4-8 -RAPAMYCIN	Name	Class	Parent	ROI	Centroid X px	Centroid Y px	Num Detections	Num Positive	Positive %	Num Positive per px^2	Area px^2	Perimeter px
	PathAnnotationObject		Image	Rectangle	871	450	653	653	100	0.0006	1571284	5288		17.0318
	Name	Class	Parent	ROI	Centroid X px	Centroid Y px	Num Detections	Num Positive	Positive %	Num Positive per px^2	Area px^2	Perimeter px		20.2921
	PathAnnotationObject		Image	Rectangle	871	450	778	778	100	0.0018	1571284	5288
	Name	Class	Parent	ROI	Centroid X px	Centroid Y px	Num Detections	Num Positive	Positive %	Num Positive per px^2	Area px^2	Perimeter px
	PathAnnotationObject		Image	Rectangle	871	450	3834	3834	100	0.0024	1571284	5288
LAM-5-8- -RAPAMYCIN	Name	Class	Parent	ROI	Centroid X px	Centroid Y px	Num Detections	Num Positive	Positive %	Num Positive per px^2	Area px^2	Perimeter px
	PathAnnotationObject		Image	Rectangle	688	451	246	246	100	0.002	1224916	4520		7.22043
	Name	Class	Parent	ROI	Centroid X px	Centroid Y px	Num Detections	Num Positive	Positive %	Num Positive per px^2	Area px^2	Perimeter px		11.2709
	PathAnnotationObject		Image	Rectangle	688	451	384	384	100	0.002	1224916	4520
	Name	Class	Parent	ROI	Centroid X px	Centroid Y px	Num Detections	Num Positive	Positive %	Num Positive per px^2	Area px^2	Perimeter px
	PathAnnotationObject		Image	Rectangle	688	451	3407	3407	100	0.0028	1224916	4520

## Sheet: 4C
																Table Analyzed	Bal
Figure 4C																Data sets analyzed	A-D						Bal	Mean Diff.	95.00% CI of diff.	Below threshold?	Summary	Adjusted P Value
				average																			Sham wk. 8 vs. TTJ wk. 4	-0.02179	-0.1251 to 0.08152	No	ns	0.9778	A-B
A-1-2	0	0.062	0.0675	0.06475												ANOVA summary							Sham wk. 8 vs. TTJ wk. 8	-0.1327	-0.2361 to -0.02943	Yes	*	0.0103	A-C
B-1-2	0.27	0.5168	0.4925	0.50465												F	7.661						Sham wk. 8 vs. TTJ wk. 8	0.01284	-0.09047 to 0.1162	No	ns	0.998	A-D
C-1-2	0.82	1.1502	1.1861	1.16815												P value	0.004						TTJ wk. 4 vs. TTJ wk. 8	-0.1109	-0.2143 to -0.007635	Yes	*	0.0332	B-C
D-1-2	2.5	2.6607	2.5804	2.62055												P value summary	**						TTJ wk. 8 vs. TTJ wk. 8	0.1456	0.04227 to 0.2489	Yes	**	0.0053	C-D
E-1-2	5	3.54562	3.721	3.63331												Significant diff. among means (P < 0.05)?	Yes
F-1-2	7.4	3.9724	4.4111	4.19175												R squared	0.657
																Brown-Forsythe test
																F (DFn, DFd)	1.676 (3, 12)
	200ul of Bal not diluted															P value	0.2248
	100ul of Plasma not Diluted															P value summary	ns
																Are SDs significantly different (P < 0.05)?	No
																Bartlett's test
																Bartlett's statistic (corrected)	10.5
		A1	A2			Data from prism				mean	IL6 (pg/ml)					P value	0.0148
G-1-2	bal-control-1	0.0758	0.0764			bal-control-1	0.00210221	0.00253569		0.00231895	0.0115948					P value summary	*
H-1-2	bal-control-2	0.0861	0.0881			bal-control-2	0.00930676	0.0106727		0.00998974	0.0499487					Are SDs significantly different (P < 0.05)?	Yes
A-3-4	bal-control-3	0.0853	0.0896			bal-control-3	0.0087584	0.011693		0.0102257	0.0511286
B3-4	bal-control-4	0.088	0.0892			bal-control-4	0.0106046	0.0114213		0.0110129	0.0550646					ANOVA table	SS	DF	MS	F (DFn, DFd)	P value
C3-4	bal-I1	0.085	0.0916			bal-I1	0.00855244	0.0130486		0.0108005	0.0540027					Treatment (between columns)	0.05296	3	0.01765	F (3, 12) = 7.661	P=0.0040
D3-4	bal-I3	0.0927	0.1036			bal-I3	0.0137921	0.0210975		0.0174448	0.087224					Residual (within columns)	0.02765	12	0.002305
E3-4	bal-I4	0.0862	0.0905			bal-I4	0.00937523	0.0123037		0.0108395	0.0541973					Total	0.08062	15
F3-4	bal-I5	0.089	0.0908			bal-I5	0.0112853	0.012507		0.0118962	0.0594808
G3-4	bal-8weeks-T1	0.0944	0.0915			bal-8weeks-T1	0.0149385	0.106322		0.0606302	0.303151					Data summary
H-3-4	bal-8weeks-T2	0.1046	0.1097			bal-8weeks-T2	0.0217632	0.0251496		0.0234564	0.117282					Number of treatments (columns)	4
A-5-6	bal-8weeks-T4	0.1177	0.0938			bal-8weeks-T4	0.0304366	0.0145342		0.0224854	0.112427					Number of values (total)	16
B-5-6	bal-8weeks-T6	0.1249	0.1188			bal-8weeks-T6	0.0351749	0.0311616		0.0331683	0.165841
C-5-6	bal-1-8 weeks-rapamycin	0.0735	0.0742			bal-1-8 weeks-rapamycin	0.000392403	0.000925112		0.000658757	0.00329379
D-5-6	bal-3-8 weeks-rapamycin	0.0811	0.0806			bal-3-8 weeks-rapamycin	0.00585605	0.00550731		0.00568168	0.0284084					Table Analyzed	plasma						plasma	Mean Diff.	95.00% CI of diff.	Below threshold?	Summary	Adjusted P Value
E-5-6	bal-6-8 weeeksrapamycin	0.0741	0.0837			bal-6-8 weeeksrapamycin	0.000850013	0.00765777		0.00425389	0.0212695					Data sets analyzed	A-D						Sham wk. 8 vs. TTJ wk. 4	-0.153	-0.3556 to 0.04954	No	ns	0.2026	A-B
F-5-6	bal-I7-8 weeks rapamycin	0.0804	0.0832			bal-I7-8 weeks rapamycin	0.00536758	0.00731266		0.00634012	0.0634012												Sham wk. 8 vs. TTJ wk. 8	-0.2611	-0.4637 to -0.05853	Yes	**	0.008	A-C
G-5-6	plasma-C1	0.0764	0.0774			plasma-C1	0.00253569	0.00325186		0.00289378	0.0289378					ANOVA summary							Sham wk. 8 vs. TTJ wk. 8	-0.02359	-0.2404 to 0.1932	No	ns	0.9992	A-D
H-5-6	plasma-C2	0.0806	0.0831			plasma-C2	0.00550731	0.00724356		0.00637544	0.0637544					F	6.441						TTJ wk. 4 vs. TTJ wk. 8	-0.1081	-0.2808 to 0.06470	No	ns	0.3775	B-C
A-7-8	plasma-C3	0.0851	0.0819			plasma-C3	0.00862111	0.0064124		0.00751676	0.0751676					P value	0.0034						TTJ wk. 8 vs. TTJ wk. 8	0.2375	0.04827 to 0.4268	Yes	**	0.01	C-D
B-7-8	plasma-C4	0.0787	0.0734			plasma-C4	0.00417376	0.000314423		0.00224409	0.0224409					P value summary	**
C-7-8	plasma-I1	0.1036	0.104			plasma-I1	0.0210975	0.0213639		0.0212307	0.212307					Significant diff. among means (P < 0.05)?	Yes
D-7-8	plasma-I2	0.1126	0.1125			plasma-I2	0.0270693	0.0270032		0.0270362	0.270362					R squared	0.5042
E-7-8	plasma-I3	0.0966	0.0958			plasma-I3	0.0164177	0.0158803		0.016149	0.16149
F-7-8	plasma-I4	0.1058	0.1036			plasma-I4	0.0225613	0.0210975		0.0218294	0.218294					Brown-Forsythe test
G-7-8	plasma-I5	0.0946	0.0941			plasma-I5	0.0150731	0.0147364		0.0149048	0.149048					F (DFn, DFd)	0.9863 (3, 19)
H-7-8	plasma-I6	0.0768	0.0787			plasma-I6	0.00978562	0.0110812		0.0104334	0.104334					P value	0.4202
A-9-10	plasma-I7	0.1167	0.1139			plasma-I7	0.0297772	0.0279286		0.0288529	0.288529					P value summary	ns
B-9-10	plasma-T1	0.1081	0.1092			plasma-T1	0.0240887	0.0248182		0.0244535	0.244535					Are SDs significantly different (P < 0.05)?	No
C-9-10	plasma-T2	0.1749	0.1834			plasma-T2	0.0678171	0.0733468		0.0705819	0.705819
D-9-10	plasma-T3	0.0932	0.0927			plasma-T3	0.0141296	0.0137921		0.0139609	0.139609					Bartlett's test
E-9-10	plasma-T4	0.1137	0.1036			plasma-T4	0.0277965	0.0210975		0.024447	0.24447					Bartlett's statistic (corrected)	15.5
F-9-10	plasma-T5	0.1023	0.1006			plasma-T5	0.0202311	0.0190963		0.0196637	0.196637					P value	0.0014
G-9-10	plasma-T6	0.1199	0.1124			plasma-T6	0.0318862	0.026937		0.0294116	0.294116					P value summary	**
H-9-10	plasma-T7	0.1232	0.1217			plasma-T7	0.0340576	0.033071		0.0335643	0.335643					Are SDs significantly different (P < 0.05)?	Yes
A-11-12	plasma-rapamycin-1	0.0818	0.0784			plasma-rapamycin-1	0.00634296	0.00396179		0.00515238	0.0515238
B-11-12	plasma-rapamycin-2	0.0762	0.0784			plasma-rapamycin-2	0.00239155	0.00396179		0.00317667	0.0317667					ANOVA table	SS	DF	MS	F (DFn, DFd)	P value
C-11-12	plasma-rapamycin-3	0.0759	0.0813			plasma-rapamycin-3	0.00217469	0.00599532		0.004085	0.04085					Treatment (between columns)	0.2482	3	0.08275	F (3, 19) = 6.441	P=0.0034
D-11-12	plasma-rapamycin-4	0.0912	0.0932			plasma-rapamycin-4	0.0127779	0.0141296		0.0134538	0.134538					Residual (within columns)	0.2441	19	0.01285
E-11-12	plasma-rapamycin-5	0.0851	0.0883			plasma-rapamycin-5	0.00862111	0.0108089		0.00971503	0.0971503					Total	0.4923	22
F-11-12	TTJ untreated	0.1121	0.1198			TTJ untreated	0.0267386	0.0318204		0.0292795	0.146397
G-11-12	TTJ-DMSO	0.1114	0.1081			TTJ-DMSO	0.0262754	0.0240887		0.0251821	0.12591					Data summary
H-11-12	TTJ-rapamycin	0.0792	0.0794			TTJ-rapamycin	0.00452611	0.00466675		0.00459643	0.0229821					Number of treatments (columns)	4
																Number of values (total)	23
raw data						Data from prism
	0	0.062	0.0675			bal-control-1	0.00210221	0.0951075		0.0758
	0.27	0.5168	0.4925			bal-control-1	0.00253569	0.0954643		0.0764
	0.82	1.1502	1.1861
	2.5	2.6607	2.5804			bal-control-2	0.00930676	0.101279		0.0861
	5	3.54562	3.721			bal-control-2	0.0106727	0.102488		0.0881
	7.4	3.9724	4.4111
bal-control-1		0.0758	0.0764			bal-control-3	0.0087584	0.100796		0.0853
bal-control-2		0.0861	0.0881			bal-control-3	0.011693	0.103398		0.0896
bal-control-3		0.0853	0.0896
bal-control-4		0.088	0.0892			bal-control-4	0.0106046	0.102428		0.088
bal-I1		0.085	0.0916			bal-control-4	0.0114213	0.103155		0.0892
bal-I3		0.0927	0.1036
bal-I4		0.0862	0.0905			bal-I1	0.00855244	0.100615		0.085
bal-I5		0.089	0.0908			bal-I1	0.0130486	0.104614		0.0916
bal-8weeks-T1		0.0944	0.0915
bal-8weeks-T2		0.1046	0.1097			bal-I3	0.0137921	0.105284		0.0927
bal-8weeks-T4		0.1177	0.0938			bal-I3	0.0210975	0.111982		0.1036
bal-8weeks-T6		0.1249	0.1188
bal-1-8 weeks-rapamycin		0.0735	0.0742			bal-I4	0.00937523	0.101339		0.0862
bal-3-8 weeks-rapamycin		0.0811	0.0806			bal-I4	0.0123037	0.103945		0.0905
bal-6-8 weeeksrapamycin		0.0741	0.0837
bal-I7-8 weeks rapamycin		0.0804	0.0832			bal-I5	0.0112853	0.103034		0.089
plasma-C1		0.0764	0.0774			bal-I5	0.012507	0.104127		0.0908
plasma-C2		0.0806	0.0831
plasma-C3		0.0851	0.0819			bal-8weeks-T1	0.0149385	0.106322		0.0944
plasma-C4		0.0787	0.0734			bal-8weeks-T1	0.012981	0.104553		0.0915
plasma-I1		0.1036	0.104
plasma-I2		0.1126	0.1125			bal-8weeks-T2	0.0217632	0.112602		0.1046
plasma-I3		0.0966	0.0958			bal-8weeks-T2	0.0251496	0.115775		0.1097
plasma-I4		0.1058	0.1036
plasma-I5		0.0946	0.0941			bal-8weeks-T4	0.0304366	0.120795		0.1177
plasma-I6		0.0868	0.0887			bal-8weeks-T4	0.0145342	0.105955		0.0938
plasma-I7		0.1167	0.1139
plasma-T1		0.1081	0.1092			bal-8weeks-T6	0.0351749	0.125356		0.1249
plasma-T2		0.1749	0.1834			bal-8weeks-T6	0.0311616	0.121489		0.1188
plasma-T3		0.0932	0.0927
plasma-T4		0.1137	0.1036			bal-1-8 weeks-rapamycin	0.000392403	0.0937429		0.0735
plasma-T5		0.1023	0.1006			bal-1-8 weeks-rapamycin	0.000925112	0.0941576		0.0742
plasma-T6		0.1199	0.1124
plasma-T7		0.1232	0.1217			bal-3-8 weeks-rapamycin	0.00585605	0.0982708		0.0811
plasma-rapamycin-1		0.0818	0.0784			bal-3-8 weeks-rapamycin	0.00550731	0.0979713		0.0806
plasma-rapamycin-2		0.0762	0.0784
plasma-rapamycin-3		0.0759	0.0813			bal-6-8 weeeksrapamycin	0.000850013	0.0940984		0.0741
plasma-rapamycin-4		0.0912	0.0932			bal-6-8 weeeksrapamycin	0.00765777	0.0998322		0.0837
plasma-rapamycin-5		0.0851	0.0883
TTJ untreated		0.1121	0.1198			bal-I7-8 weeks rapamycin	0.00536758	0.0978515		0.0804
TTJ-DMSO		0.1114	0.1081			bal-I7-8 weeks rapamycin	0.00731266	0.0995314		0.0832
TTJ-rapamycin		0.0792	0.0794
						plasma-C1	0.00253569	0.0954643		0.0764
						plasma-C1	0.00325186	0.0960597		0.0774
						plasma-C2	0.00550731	0.0979713		0.0806
						plasma-C2	0.00724356	0.0994713		0.0831
						plasma-C3	0.00862111	0.100675		0.0851
						plasma-C3	0.0064124	0.0987506		0.0819
						plasma-C4	0.00417376	0.0968351		0.0787
						plasma-C4	0.000314423	0.0936836		0.0734
						plasma-I1	0.0210975	0.111982		0.1036
						plasma-I1	0.0213639	0.11223		0.104
						plasma-I2	0.0270693	0.117589		0.1126
						plasma-I2	0.0270032	0.117526		0.1125
						plasma-I3	0.0164177	0.107669		0.0966
						plasma-I3	0.0158803	0.107178		0.0958
						plasma-I4	0.0225613	0.113346		0.1058
						plasma-I4	0.0210975	0.111982		0.1036
						plasma-I5	0.0150731	0.106444		0.0946
						plasma-I5	0.0147364	0.106139		0.0941
						plasma-I6	0.00978562	0.101702		0.0868
						plasma-I6	0.0110812	0.102852		0.0887
						plasma-I7	0.0297772	0.120165		0.1167
						plasma-I7	0.0279286	0.118404		0.1139
						plasma-T1	0.0240887	0.114777		0.1081
						plasma-T1	0.0248182	0.115463		0.1092
						plasma-T2	0.0678171	0.158045		0.1749
						plasma-T2	0.0733468	0.163756		0.1834
						plasma-T3	0.0141296	0.105589		0.0932
						plasma-T3	0.0137921	0.105284		0.0927
						plasma-T4	0.0277965	0.118278		0.1137
						plasma-T4	0.0210975	0.111982		0.1036
						plasma-T5	0.0202311	0.111178		0.1023
						plasma-T5	0.0190963	0.110128		0.1006
						plasma-T6	0.0318862	0.122184		0.1199
						plasma-T6	0.026937	0.117463		0.1124
						plasma-T7	0.0340576	0.124276		0.1232
						plasma-T7	0.033071	0.123324		0.1217
						plasma-rapamycin-1	0.00634296	0.0986906		0.0818
						plasma-rapamycin-1	0.00396179	0.0966561		0.0784
						plasma-rapamycin-2	0.00239155	0.0953453		0.0762
						plasma-rapamycin-2	0.00396179	0.0966561		0.0784
						plasma-rapamycin-3	0.00217469	0.0951669		0.0759
						plasma-rapamycin-3	0.00599532	0.0983907		0.0813
						plasma-rapamycin-4	0.0127779	0.10437		0.0912
						plasma-rapamycin-4	0.0141296	0.105589		0.0932
						plasma-rapamycin-5	0.00862111	0.100675		0.0851
						plasma-rapamycin-5	0.0108089	0.10261		0.0883
						TTJ untreated	0.0267386	0.117275		0.1121
						TTJ untreated	0.0318204	0.122121		0.1198
						TTJ-DMSO	0.0262754	0.116837		0.1114
						TTJ-DMSO	0.0240887	0.114777		0.1081
						TTJ-rapamycin	0.00452611	0.0971338		0.0792
						TTJ-rapamycin	0.00466675	0.0972533		0.0794

## Sheet: 5B
																		Table Analyzed	colocalize-bgal SPC						Table Analyzed	Co-localize p21-SPC						Table Analyzed	Co-localize p16-SPC
	Figure 5B																	Data sets analyzed	A-C						Data sets analyzed	A-C						Data sets analyzed	A-C
	Bgal-SPC
		Image	Object ID	Object type	Name	Classification	Parent	ROI	Centroid X px	Centroid Y px	Num Detections	Num Positive	Positive %	Area px^2	Perimeter px			ANOVA summary							ANOVA summary							ANOVA summary
WT	bgal	B6_3.3x.tif	29108ba7-d3a3-43db-9d7a-64d05867c9ac	Annotation			Root object (Image)	Rectangle	3664	1891	2130	2130	100	26418700	21776			F	16.47						F	5.742						F	110.8
		Image	Object ID	Object type	Name	Classification	Parent	ROI	Centroid X px	Centroid Y px	Num Detections	Num Positive	Positive %	Area px^2	Perimeter px			P value	0.001						P value	0.0247						P value	<0.0001
	SPC	B6_3.3x.tif	29108ba7-d3a3-43db-9d7a-64d05867c9ac	Annotation			Root object (Image)	Rectangle	3664	1891	7008	7008	100	26418700	21776			P value summary	***						P value summary	*						P value summary	****
		Image	Object ID	Object type	Name	Classification	Parent	ROI	Centroid X px	Centroid Y px	Num Detections	Num Positive	Positive %	Area px^2	Perimeter px			Significant diff. among means (P < 0.05)?	Yes						Significant diff. among means (P < 0.05)?	Yes						Significant diff. among means (P < 0.05)?	Yes
	Dapi	B6_3.3x.tif	29108ba7-d3a3-43db-9d7a-64d05867c9ac	Annotation			Root object (Image)	Rectangle	3664	1891	27761	27761	100	26418700	21776			R squared	0.7854						R squared	0.5606						R squared	0.961
		Image	Object ID	Object type	Name	Classification	Parent	ROI	Centroid X px	Centroid Y px	Num Detections	Num Positive	Positive %	Area px^2	Perimeter px
WT	bgal	B6_3.9x.tif	36fc6059-5116-40c9-8466-ef46df8631d4	Annotation			Root object (Image)	Rectangle	2827	1878.5	1811	1811	100	20577036	18574			Brown-Forsythe test							Brown-Forsythe test							Brown-Forsythe test
		Image	Object ID	Object type	Name	Classification	Parent	ROI	Centroid X px	Centroid Y px	Num Detections	Num Positive	Positive %	Area px^2	Perimeter px			F (DFn, DFd)	3.088 (2, 9)						F (DFn, DFd)	48.39 (2, 9)						F (DFn, DFd)	3.034 (2, 9)
	SPC	B6_3.9x.tif	36fc6059-5116-40c9-8466-ef46df8631d4	Annotation			Root object (Image)	Rectangle	2827	1878.5	3458	3458	100	20577036	18574			P value	0.0953						P value	<0.0001						P value	0.0984
		Image	Object ID	Object type	Name	Classification	Parent	ROI	Centroid X px	Centroid Y px	Num Detections	Num Positive	Positive %	Area px^2	Perimeter px			P value summary	ns						P value summary	****						P value summary	ns
	Dapi	B6_3.9x.tif	36fc6059-5116-40c9-8466-ef46df8631d4	Annotation			Root object (Image)	Rectangle	2827	1878.5	16643	16643	100	20577036	18574			Are SDs significantly different (P < 0.05)?	No						Are SDs significantly different (P < 0.05)?	Yes						Are SDs significantly different (P < 0.05)?	No
		Image	Object ID	Object type	Name	Classification	Parent	ROI	Centroid X px	Centroid Y px	Num Detections	Num Positive	Positive %	Area px^2	Perimeter px
WT	bgal	B8_40x-1.tif	0f470c8d-aebb-4561-91a2-60e67a88d8d3	Annotation			Root object (Image)	Rectangle	328.5	331.5	192	192	100	414727	2576			Bartlett's test							Bartlett's test							Bartlett's test
		Image	Object ID	Object type	Name	Classification	Parent	ROI	Centroid X px	Centroid Y px	Num Detections	Num Positive	Positive %	Area px^2	Perimeter px			Bartlett's statistic (corrected)	3.854						Bartlett's statistic (corrected)	14.38						Bartlett's statistic (corrected)	18.97
	SPC	B8_40x-1.tif	0f470c8d-aebb-4561-91a2-60e67a88d8d3	Annotation			Root object (Image)	Rectangle	328.5	331.5	391	391	100	414727	2576			P value	0.1456						P value	0.0008						P value	<0.0001
		Image	Object ID	Object type	Name	Classification	Parent	ROI	Centroid X px	Centroid Y px	Num Detections	Num Positive	Positive %	Area px^2	Perimeter px			P value summary	ns						P value summary	***						P value summary	****
	Dapi	B8_40x-1.tif	0f470c8d-aebb-4561-91a2-60e67a88d8d3	Annotation			Root object (Image)	Rectangle	328.5	331.5	2010	2010	100	414727	2576			Are SDs significantly different (P < 0.05)?	No						Are SDs significantly different (P < 0.05)?	Yes						Are SDs significantly different (P < 0.05)?	Yes
		Image	Object ID	Object type	Name	Classification	Parent	ROI	Centroid X px	Centroid Y px	Num Detections	Num Positive	Positive %	Area px^2	Perimeter px
WT	bgal	B8_40x-2.tif	a838a7bb-2f1a-4840-92bb-b1edf2061d8c	Annotation			Root object (Image)	Rectangle	387.5	387	343	343	100	582930	3054			ANOVA table	SS	DF	MS	F (DFn, DFd)	P value		ANOVA table	SS	DF	MS	F (DFn, DFd)	P value		ANOVA table	SS	DF	MS	F (DFn, DFd)	P value
		Image	Object ID	Object type	Name	Classification	Parent	ROI	Centroid X px	Centroid Y px	Num Detections	Num Positive	Positive %	Area px^2	Perimeter px			Treatment (between columns)	234.2	2	117.1	F (2, 9) = 16.47	P=0.0010		Treatment (between columns)	385.4	2	192.7	F (2, 9) = 5.742	P=0.0247		Treatment (between columns)	782.4	2	391.2	F (2, 9) = 110.8	P<0.0001
	SPC	B8_40x-2.tif	a838a7bb-2f1a-4840-92bb-b1edf2061d8c	Annotation			Root object (Image)	Rectangle	387.5	387	897	897	100	582930	3054			Residual (within columns)	63.98	9	7.109				Residual (within columns)	302	9	33.56				Residual (within columns)	31.78	9	3.531
		Image	Object ID	Object type	Name	Classification	Parent	ROI	Centroid X px	Centroid Y px	Num Detections	Num Positive	Positive %	Area px^2	Perimeter px			Total	298.1	11					Total	687.4	11					Total	814.2	11
	Dapi	B8_40x-2.tif	a838a7bb-2f1a-4840-92bb-b1edf2061d8c	Annotation			Root object (Image)	Rectangle	387.5	387	3292	3292	100	582930	3054
	cre positive-bgal-SPC																	colocalize-bgal SPC	Mean Diff.	95.00% CI of diff.	Below threshold?	Summary	Adjusted P Value		Co-localize p21-SPC	Mean Diff.	95.00% CI of diff.	Below threshold?	Summary	Adjusted P Value		Co-localize p16-SPC	Mean Diff.	95.00% CI of diff.	Below threshold?	Summary	Adjusted P Value
		Image	Name	Class	Parent	ROI	Centroid X px	Centroid Y px	Num Detections	Num Positive	Positive %	Area px^2	Perimeter px					Tsc2 wt vs. Tbx4LME_CreTsc2KO-untreated	-8.909	-14.42 to -3.398	Yes	**	0.0032	A-B	Tsc2 wt vs. Tbx4Cre-Tsc2	-5.293	-17.27 to 6.680	No	ns	0.5408	A-B	Tsc2 wt vs. Tbx4-Cre Tsc2	-16.67	-20.55 to -12.79	Yes	****	<0.0001	A-B
Cre+	bgal	SLIDE.1_10x.tif	PathAnnotationObject		Image	Rectangle	960	480.5	157	157	100	1653120	5562					Tsc2 wt vs. Tbx4LME_CreTsc2KO Rapamycin	0.8631	-4.648 to 6.374	No	ns	0.96	A-C	Tsc2 wt vs. Tbx4Cre-Tsc2	8.467	-3.506 to 20.44	No	ns	0.1922	A-C	Tsc2 wt vs. Tbx4-Cre Tsc2	0.8846	-2.999 to 4.769	No	ns	0.891	A-C
		Image	Name	Class	Parent	ROI	Centroid X px	Centroid Y px	Num Detections	Num Positive	Positive %	Area px^2	Perimeter px					Tbx4LME_CreTsc2KO-untreated vs. Tbx4LME_CreTsc2KO Rapamycin	9.772	4.262 to 15.28	Yes	**	0.0017	B-C	Tbx4Cre-Tsc2 vs. Tbx4Cre-Tsc2	13.76	1.787 to 25.73	Yes	*	0.025	B-C	Tbx4-Cre Tsc2 vs. Tbx4-Cre Tsc2	17.55	13.67 to 21.44	Yes	****	<0.0001	B-C
	SPC	SLIDE.1_10x.tif	PathAnnotationObject		Image	Rectangle	960	480.5	518	518	100	1653120	5562
		Image	Name	Class	Parent	ROI	Centroid X px	Centroid Y px	Num Detections	Num Positive	Positive %	Area px^2	Perimeter px
	Dapi	SLIDE.1_10x.tif	PathAnnotationObject		Image	Rectangle	960	480.5	2062	2062	100	1653120	5562					bgal	SPC
Cre+		Image	Name	Class	Parent	ROI	Centroid X px	Centroid Y px	Num Detections	Num Positive	Positive %	Area px^2	Perimeter px				Tsc2 wt	7.67263	25.244			9.63138	1.41731	23.1805	3.67298
	bgal	SLIDE.1_10x-1.tif	PathAnnotationObject		Image	Rectangle	822	454.5	355	355	100	1497684	5110					10.8815	20.7775
		Image	Name	Class	Parent	ROI	Centroid X px	Centroid Y px	Num Detections	Num Positive	Positive %	Area px^2	Perimeter px					9.55224	19.4527			bgal		SPC
	SPC	SLIDE.1_10x-1.tif	PathAnnotationObject		Image	Rectangle	822	454.5	657	657	100	1497684	5110					10.4192	27.2479			mean	stdev	mean	stdev
		Image	Name	Class	Parent	ROI	Centroid X px	Centroid Y px	Num Detections	Num Positive	Positive %	Area px^2	Perimeter px				cre positive-bgal-SPC	7.61397	25.1212			10.1164	1.86308	24.1184	1.57607
	Dapi	SLIDE.1_10x-1.tif	PathAnnotationObject		Image	Rectangle	822	454.5	3003	3003	100	1497684	5110					11.8215	21.8781
		Image	Name	Class	Parent	ROI	Centroid X px	Centroid Y px	Num Detections	Num Positive	Positive %	Area px^2	Perimeter px					9.83474	25.3124
Cre+	bgal	SLIDE.1_10x-2.tif	PathAnnotationObject		Image	Rectangle	722	456	244	244	100	1305376	4696					11.1954	24.1619
		Image	Name	Class	Parent	ROI	Centroid X px	Centroid Y px	Num Detections	Num Positive	Positive %	Area px^2	Perimeter px
	SPC	SLIDE.1_10x-2.tif	PathAnnotationObject		Image	Rectangle	722	456	628	628	100	1305376	4696				cre positive-bgal-SPC-rapamycin	7.7674	24.1511			9.82968	1.60561	24.6052	2.86629
		Image	Name	Class	Parent	ROI	Centroid X px	Centroid Y px	Num Detections	Num Positive	Positive %	Area px^2	Perimeter px					9.49033	27.812
	Dapi	SLIDE.1_10x-2.tif	PathAnnotationObject		Image	Rectangle	722	456	2481	2481	100	1305376	4696					10.5396	25.5059
		Image	Name	Class	Parent	ROI	Centroid X px	Centroid Y px	Num Detections	Num Positive	Positive %	Area px^2	Perimeter px					11.5214	20.952
Cre+	bgal	SLIDE.1_10x-3.tif	PathAnnotationObject		Image	Rectangle	962.5	455.5	354	354	100	1744565	5652
		Image	Name	Class	Parent	ROI	Centroid X px	Centroid Y px	Num Detections	Num Positive	Positive %	Area px^2	Perimeter px
	SPC	SLIDE.1_10x-3.tif	PathAnnotationObject		Image	Rectangle	962.5	455.5	764	764	100	1744565	5652
		Image	Name	Class	Parent	ROI	Centroid X px	Centroid Y px	Num Detections	Num Positive	Positive %	Area px^2	Perimeter px
	Dapi	SLIDE.1_10x-3.tif	PathAnnotationObject		Image	Rectangle	962.5	455.5	3162	3162	100	1744565	5652
	cre positive-bgal-SPC-rapamycin
		Image	Name	Class	Parent	ROI	Centroid X px	Centroid Y px	Num Detections	Num Positive	Positive %	Area px^2	Perimeter px
	bgal	SLIDE.5_13.9x.tif	PathAnnotationObject		Image	Rectangle	951.5	454.5	183	183	100	1733633	5628
		Image	Name	Class	Parent	ROI	Centroid X px	Centroid Y px	Num Detections	569	Positive %	Area px^2	Perimeter px
	SPC	SLIDE.5_13.9x.tif	PathAnnotationObject		Image	Rectangle	951.5	454.5	569	2069	100	1733633	5628
		Image	Name	Class	Parent	ROI	Centroid X px	Centroid Y px	Num Detections	Num Positive	Positive %	Area px^2	Perimeter px
	Dapi	SLIDE.5_13.9x.tif	PathAnnotationObject		Image	Rectangle	951.5	454.5	2356	2356	100	1733633	5628
		Image	Name	Class	Parent	ROI	Centroid X px	Centroid Y px	Num Detections	Num Positive	Positive %	Area px^2	Perimeter px
	bgal	SLIDE.5_13.9x-1.tif	PathAnnotationObject		Image	Rectangle	960	457.5	216	216	100	1741440	5654
		Image	Name	Class	Parent	ROI	Centroid X px	Centroid Y px	Num Detections	Num Positive	Positive %	Area px^2	Perimeter px
	SPC	SLIDE.5_13.9x-1.tif	PathAnnotationObject		Image	Rectangle	960	457.5	633	633	100	1741440	5654
		Image	Name	Class	Parent	ROI	Centroid X px	Centroid Y px	Num Detections	Num Positive	Positive %	Area px^2	Perimeter px
	Dapi	SLIDE.5_13.9x-1.tif	PathAnnotationObject		Image	Rectangle	960	457.5	2276	2276	100	1741440	5654
		Image	Name	Class	Parent	ROI	Centroid X px	Centroid Y px	Num Detections	Num Positive	Positive %	Area px^2	Perimeter px
	bgal	SLIDE.5_13.9x-2.tif	PathAnnotationObject		Image	Rectangle	961.5	455.5	250	250	100	1746387	5656
		Image	Name	Class	Parent	ROI	Centroid X px	Centroid Y px	Num Detections	Num Positive	Positive %	Area px^2	Perimeter px
	SPC	SLIDE.5_13.9x-2.tif	PathAnnotationObject		Image	Rectangle	961.5	455.5	605	605	100	1746387	5656
		Image	Name	Class	Parent	ROI	Centroid X px	Centroid Y px	Num Detections	Num Positive	Positive %	Area px^2	Perimeter px
	Dapi	SLIDE.5_13.9x-2.tif	PathAnnotationObject		Image	Rectangle	961.5	455.5	2372	2372	100	1746387	5656
		Image	Name	Class	Parent	ROI	Centroid X px	Centroid Y px	Num Detections	Num Positive	Positive %	Area px^2	Perimeter px
	bgal	SLIDE.5_13.9x-4.tif	PathAnnotationObject		Image	Rectangle	960	460.5	259	259	100	1726080	5638
		Image	Name	Class	Parent	ROI	Centroid X px	Centroid Y px	Num Detections	Num Positive	Positive %	Area px^2	Perimeter px
	SPC	SLIDE.5_13.9x-4.tif	PathAnnotationObject		Image	Rectangle	960	460.5	471	471	100	1726080	5638
		Image	Name	Class	Parent	ROI	Centroid X px	Centroid Y px	Num Detections	Num Positive	Positive %	Area px^2	Perimeter px
	Dapi	SLIDE.5_13.9x-4.tif	PathAnnotationObject		Image	Rectangle	960	460.5	2248	2248	100	1726080	5638
	Control
	bgal	1	0.028	173.042	64	245	4.882	44991		2.85423
	SPC	2	0.981	80.47	35	237	78.951	727611		5.24333
	bgal	1	0.0334	29.596	0	255	1903.99	17547222		6.7867
	SPC	2	0.637	78.487	38	228	49.983	460642		7.15962
	bgal	1	0.0245	85.481	41	255	20.908	3345233
	SPC	2	0.361	53.712	27	251	19.408	3105231
	bgal	1	0.061	98.801	45	238	9.016	83092
	SPC	2	0.852	47.016	26	212	30.66	282566
	cre positive-bgal-SPC
	bgal	1	0.113	78.315	49	223	8.829	81369		13.3412
	SPC	2	0.847	66.02	30	166	29.543	272267		16.5761
	bgal	1	0.061	77.324	49	220	12.459	114826		9.29204
	SPC	2	0.368	64.802	30	205	10.885	100313		18.4713
	bgal	1	0.021	88.912	50	248	19.247	177380
	SPC	2	0.226	67.033	30	200	15.165	139763
	bgal	1	0.029	92.883	54	194	12.013	110716
	SPC	2	0.157	81.641	37	211	11.215	103358
	cre positive-bgal-SPC-rapamycin
	bgal	1	0.052	87.555	49	249	45.487	419211		5.90909
	SPC	2	0.88	91.519	33	250	80.516	742033		3.12354
	bgal	1	0.067	81.991	48	249	54.91	506048		4.64286
	SPC	2	2.145	90.481	39	249	194.099	1788819		4.91597
	bgal	1	0.065	76.023	43	248	4.933	45462
	SPC	2	1.4	72.002	34	219	100.793	928904
	bgal	1	0.0234	91.555	46	254	21.409	197301
	SPC	2	0.476	70.765	28	224	33.67	310305
	p21-SPC
	Name	Classification	Parent	ROI	Centroid X px	Centroid Y px	Num Detections	Num Positive	Positive %	Num Positive per px^2	Area px^2	Perimeter px
			Root object (Image)	Rectangle	889	452.5	350	350	100	0.0028	1555270	5258
	Name	Classification	Parent	ROI	Centroid X px	Centroid Y px	Num Detections	Num Positive	Positive %	Num Positive per px^2	Area px^2	Perimeter px
			Root object (Image)	Rectangle	889	452.5	1126	1126	100	0.003	1555270	5258
	Name	Classification	Parent	ROI	Centroid X px	Centroid Y px	Num Detections	Num Positive	Positive %	Num Positive per px^2	Area px^2	Perimeter px
			Root object (Image)	Rectangle	889	452.5	5892	5892	100	0.0038	1555270	5258
	Name	Classification	Parent	ROI	Centroid X px	Centroid Y px	Num Detections	Num Positive	Positive %	Num Positive per px^2	Area px^2	Perimeter px
			Root object (Image)	Rectangle	488.5	465	188	188	100	0.0002	852150	3698
	Name	Classification	Parent	ROI	Centroid X px	Centroid Y px	Num Detections	Num Positive	Positive %	Num Positive per px^2	Area px^2	Perimeter px
			Root object (Image)	Rectangle	488.5	465	562	562	100	0.0008	852150	3698
	Name	Classification	Parent	ROI	Centroid X px	Centroid Y px	Num Detections	Num Positive	Positive %	Num Positive per px^2	Area px^2	Perimeter px
			Root object (Image)	Rectangle	488.5	465	2331	2331	100	0.0004	852150	3698
	Name	Classification	Parent	ROI	Centroid X px	Centroid Y px	Num Detections	Num Positive	Positive %	Num Positive per px^2	Area px^2	Perimeter px
			Root object (Image)	Rectangle	560	452	90	90	100	0.0004	999000	4020
	Name	Classification	Parent	ROI	Centroid X px	Centroid Y px	Num Detections	Num Positive	Positive %	Num Positive per px^2	Area px^2	Perimeter px
			Root object (Image)	Rectangle	560	452	315	315	100	0.0007	999000	4020
	Name	Classification	Parent	ROI	Centroid X px	Centroid Y px	Num Detections	Num Positive	Positive %	Num Positive per px^2	Area px^2	Perimeter px
			Root object (Image)	Rectangle	560	452	1397	1397	100	0.0004	999000	4020
	Name	Classification	Parent	ROI	Centroid X px	Centroid Y px	Num Detections	Num Positive	Positive %	Num Positive per px^2	Area px^2	Perimeter px
			Root object (Image)	Rectangle	880	451	79	79	100	0.0005	1576696	5300
	Name	Classification	Parent	ROI	Centroid X px	Centroid Y px	Num Detections	Num Positive	Positive %	Num Positive per px^2	Area px^2	Perimeter px
			Root object (Image)	Rectangle	880	451	301	301	100	0.0007	1576696	5300
	Name	Classification	Parent	ROI	Centroid X px	Centroid Y px	Num Detections	Num Positive	Positive %	Num Positive per px^2	Area px^2	Perimeter px
			Root object (Image)	Rectangle	880	451	1288	1288	100	0.0008	1576696	5300
															P21	SPC
															bgal	SPC
														Tsc2 wt	5.94026	19.1107			6.64535	0.9689	22.2846	2.20998
															8.06521	24.1098
	Parent	ROI	Centroid X px	Centroid Y px	Num Detections	Num Positive	Positive %	Num Positive per px^2	Area px^2	Perimeter px					6.44238	22.5483			P21		SPC
	Image	Rectangle	723.5	455.5	390	390	100	0.0004	1269023	4608					6.13354	23.3696			mean	stdev	mean	stdev
	Parent	ROI	Centroid X px	Centroid Y px	Num Detections	Num Positive	Positive %	Num Positive per px^2	Area px^2	Perimeter px				cre positive-p21-SPC	13.9385	21.0508			11.8866	1.69515	24.4747	3.57478
	Image	Rectangle	723.5	455.5	589	589	100	0.0016	1269023	4608					12.5858	26.1887
	Parent	ROI	Centroid X px	Centroid Y px	Num Detections	Num Positive	Positive %	Num Positive per px^2	Area px^2	Perimeter px					10.249	28.6624
	Image	Rectangle	723.5	455.5	2798	2798	100	0.0022	1269023	4608					10.7733	21.997
	Parent	ROI	Centroid X px	Centroid Y px	Num Detections	Num Positive	Positive %	Num Positive per px^2	Area px^2	Perimeter px
	Image	Rectangle	960	456.5	495	495	100	0.0006	1745280	5658				cre positive-p21-SPC-rapamycin	1.79775	26.2921			1.94766	0.492813	23.0792	2.55976
	Parent	ROI	Centroid X px	Centroid Y px	Num Detections	Num Positive	Positive %	Num Positive per px^2	Area px^2	Perimeter px					1.74188	22.209
	Image	Rectangle	960	456.5	1030	1030	100	0.0012	1745280	5658					1.57753	20.2001
	Parent	ROI	Centroid X px	Centroid Y px	Num Detections	Num Positive	Positive %	Num Positive per px^2	Area px^2	Perimeter px					2.67346	23.6155
	Image	Rectangle	960	456.5	3933	3933	100	0.0023	1745280	5658
	Parent	ROI	Centroid X px	Centroid Y px	Num Detections	Num Positive	Positive %	Num Positive per px^2	Area px^2	Perimeter px
	Image	Rectangle	960	457.5	354	354	100	0.0005	1741440	5654
	Parent	ROI	Centroid X px	Centroid Y px	Num Detections	Num Positive	Positive %	Num Positive per px^2	Area px^2	Perimeter px
	Image	Rectangle	960	457.5	990	990	100	0.0014	1741440	5654
	Parent	ROI	Centroid X px	Centroid Y px	Num Detections	Num Positive	Positive %	Num Positive per px^2	Area px^2	Perimeter px
	Image	Rectangle	960	457.5	3454	3454	100	0.002	1741440	5654
	Parent	ROI	Centroid X px	Centroid Y px	Num Detections	Num Positive	Positive %	Num Positive per px^2	Area px^2	Perimeter px
	Image	Rectangle	957.5	469.5	287	287	100	0.0002	1689179	5592
	Parent	ROI	Centroid X px	Centroid Y px	Num Detections	Num Positive	Positive %	Num Positive per px^2	Area px^2	Perimeter px
	Image	Rectangle	957.5	469.5	586	586	100	0.0013	1689179	5592
	Parent	ROI	Centroid X px	Centroid Y px	Num Detections	Num Positive	Positive %	Num Positive per px^2	Area px^2	Perimeter px
	Image	Rectangle	957.5	469.5	2664	2664	100	0.0016	1689179	5592
	Parent	ROI	Centroid X px	Centroid Y px	Num Detections	Num Positive	Positive %	Num Positive per px^2	Area px^2	Perimeter px
	Image	Rectangle	911.5	455	48	48	100	0.0001	1658930	5466
	Parent	ROI	Centroid X px	Centroid Y px	Num Detections	Num Positive	Positive %	Num Positive per px^2	Area px^2	Perimeter px
	Image	Rectangle	911.5	455	702	702	100	0.0011	1658930	5466
	Parent	ROI	Centroid X px	Centroid Y px	Num Detections	Num Positive	Positive %	Num Positive per px^2	Area px^2	Perimeter px
	Image	Rectangle	911.5	455	2670	2670	100	0.0016	1658930	5466
	Parent	ROI	Centroid X px	Centroid Y px	Num Detections	Num Positive	Positive %	Num Positive per px^2	Area px^2	Perimeter px
	Image	Rectangle	806	455.5	44	44	100	0.0002	1468532	5046
	Parent	ROI	Centroid X px	Centroid Y px	Num Detections	Num Positive	Positive %	Num Positive per px^2	Area px^2	Perimeter px
	Image	Rectangle	806	455.5	561	561	100	0.0013	1468532	5046
	Parent	ROI	Centroid X px	Centroid Y px	Num Detections	Num Positive	Positive %	Num Positive per px^2	Area px^2	Perimeter px
	Image	Rectangle	806	455.5	2526	2526	100	0.0017	1468532	5046
	Parent	ROI	Centroid X px	Centroid Y px	Num Detections	Num Positive	Positive %	Num Positive per px^2	Area px^2	Perimeter px
	Image	Rectangle	925	455.5	41	41	100	0.0001	1667130	5482
	Parent	ROI	Centroid X px	Centroid Y px	Num Detections	Num Positive	Positive %	Num Positive per px^2	Area px^2	Perimeter px
	Image	Rectangle	925	455.5	525	525	100	0.0009	1667130	5482
	Parent	ROI	Centroid X px	Centroid Y px	Num Detections	Num Positive	Positive %	Num Positive per px^2	Area px^2	Perimeter px
	Image	Rectangle	925	455.5	2599	2599	100	0.0016	1667130	5482
	Parent	ROI	Centroid X px	Centroid Y px	Num Detections	Num Positive	Positive %	Num Positive per px^2	Area px^2	Perimeter px
	Image	Rectangle	965	455.5	42	42	100	0.0002	1740010	5642
	Parent	ROI	Centroid X px	Centroid Y px	Num Detections	Num Positive	Positive %	Num Positive per px^2	Area px^2	Perimeter px
	Image	Rectangle	965	455.5	371	371	100	0.0009	1740010	5642
	Parent	ROI	Centroid X px	Centroid Y px	Num Detections	Num Positive	Positive %	Num Positive per px^2	Area px^2	Perimeter px
	Image	Rectangle	965	455.5	1571	1571	100	0.0009	1740010	5642
	p21	1	0.085	167.784	75	248	2.531	23322		7.71325
	SPC	2	1.102	72.309	37	235	79.692	734441		13.5057
	p21	1	0.047	84.842	58	239	12.437	114621		7.63539
	SPC	2	0.348	66.462	34	183	23.142	213277		11.3208
	p21	1	0.227	81.439	53	250	18.451	170044
	SPC	2	2.973	71.547	36	192	212.694	1960186
	p21	1	0.042	152.938	62	245	1.875	17282
	SPC	2	0.371	71.799	39	161	26.66	245696
	cre positive-bgal-SPC
	p21	1	0.463	74.88	44	228	34.645	319289		22.2276
	SPC	2	2.083	65.622	28	203	71.098	655237		24.816
	p21	1	0.1551	107.169	50	253	69.725	642585		8.76712
	SPC	2	0.625	80.342	31	235	50.222	462850		5.5348
	p21	1	0.064	79.244	49	197	44.712	412068
	SPC	2	0.73	70.901	36	214	51.784	477237
	p21	1	0.163	81.069	45	254	13.195	121604
	SPC	2	2.945	62.913	28	239	185.286	1707594
	cre positive-bgal-SPC-rapamycin
	p21	1	0.051	81.656	46	254	12.369	113992		1.88959
	SPC	2	2.699	61.649	28	239	166.391	1533462		1.98488
	p21	1	0.021	73.308	48	170	1.551	14295		1.01587
	SPC	2	1.058	63.196	31	155	66.851	616097		1.41612
	p21	1	0.0032	71.128	51	170	2.292	21125
	SPC	2	0.315	63.906	35	150	20.123	185454
	p21	1	0.013	71.626	49	170	7.135	65753
	SPC	2	0.918	70.972	32	190	65.173	600633
	p16-SPC
		Image	Object ID	Object type	Name	Classification	Parent	ROI	Centroid X px	Centroid Y px	Num Detections	Num Positive	Positive %	Num Positive per px^2	Area px^2	Perimeter px
	p16	B6_4x.tif	1d2e2491-8a8c-4a7b-bad0-68176f2a025b	Annotation			Root object (Image)	Rectangle	885.5	454.5	179	179	100	0.0001	1553083	5272
		Image	Object ID	Object type	Name	Classification	Parent	ROI	Centroid X px	Centroid Y px	Num Detections	Num Positive	Positive %	Num Positive per px^2	Area px^2	Perimeter px
	SPC	B6_4x.tif	1d2e2491-8a8c-4a7b-bad0-68176f2a025b	Annotation			Root object (Image)	Rectangle	885.5	454.5	1438	1438	100	0.0027	1553083	5272
		Image	Object ID	Object type	Name	Classification	Parent	ROI	Centroid X px	Centroid Y px	Num Detections	Num Positive	Positive %	Num Positive per px^2	Area px^2	Perimeter px
	Dapi	B6_4x.tif	1d2e2491-8a8c-4a7b-bad0-68176f2a025b	Annotation			Root object (Image)	Rectangle	885.5	454.5	6737	6737	100	0.0043	1553083	5272
		Image	Object ID	Object type	Name	Classification	Parent	ROI	Centroid X px	Centroid Y px	Num Detections	Num Positive	Positive %	Num Positive per px^2	Area px^2	Perimeter px
	p16	B6_4x-1.tif	10eda839-8b02-4d52-aa39-2c80cb0fcb83	Annotation			Root object (Image)	Rectangle	879	432	114	114	100	0.0001	1484000	5196
		Image	Object ID	Object type	Name	Classification	Parent	ROI	Centroid X px	Centroid Y px	Num Detections	Num Positive	Positive %	Num Positive per px^2	Area px^2	Perimeter px
	SPC	B6_4x-1.tif	10eda839-8b02-4d52-aa39-2c80cb0fcb83	Annotation			Root object (Image)	Rectangle	879	432	1165	1165	100	0.0017	1484000	5196
		Image	Object ID	Object type	Name	Classification	Parent	ROI	Centroid X px	Centroid Y px	Num Detections	Num Positive	Positive %	Num Positive per px^2	Area px^2	Perimeter px
	Dapi	B6_4x-1.tif	10eda839-8b02-4d52-aa39-2c80cb0fcb83	Annotation			Root object (Image)	Rectangle	879	432	5642	5642	100	0.0038	1484000	5196
		Image	Object ID	Object type	Name	Classification	Parent	ROI	Centroid X px	Centroid Y px	Num Detections	Num Positive	Positive %	Num Positive per px^2	Area px^2	Perimeter px
	p16	B6_4x-2.tif	49d9ded0-10be-4f40-9ca3-3023e62edb55	Annotation			Root object (Image)	Rectangle	877	452.5	62	62	100	0	1576846	5306
		Image	Object ID	Object type	Name	Classification	Parent	ROI	Centroid X px	Centroid Y px	Num Detections	Num Positive	Positive %	Num Positive per px^2	Area px^2	Perimeter px
	SPC	B6_4x-2.tif	49d9ded0-10be-4f40-9ca3-3023e62edb55	Annotation			Root object (Image)	Rectangle	877	452.5	914	914	100	0.0002	1576846	5306
		Image	Object ID	Object type	Name	Classification	Parent	ROI	Centroid X px	Centroid Y px	Num Detections	Num Positive	Positive %	Num Positive per px^2	Area px^2	Perimeter px
	Dapi	B6_4x-2.tif	49d9ded0-10be-4f40-9ca3-3023e62edb55	Annotation			Root object (Image)	Rectangle	877	452.5	5079	5079	100	0.0032	1576846	5306
		Image	Object ID	Object type	Name	Classification	Parent	ROI	Centroid X px	Centroid Y px	Num Detections	Num Positive	Positive %	Num Positive per px^2	Area px^2	Perimeter px
	p16	B6_4x-3.tif	e81b2eb7-71a1-4194-861e-07cff9fba043	Annotation			Root object (Image)	Rectangle	881.5	452.5	102	102	100	0	1568755	5288
		Image	Object ID	Object type	Name	Classification	Parent	ROI	Centroid X px	Centroid Y px	Num Detections	Num Positive	Positive %	Num Positive per px^2	Area px^2	Perimeter px
	SPC	B6_4x-3.tif	e81b2eb7-71a1-4194-861e-07cff9fba043	Annotation			Root object (Image)	Rectangle	881.5	452.5	861	861	100	0.0009	1568755	5288
		Image	Object ID	Object type	Name	Classification	Parent	ROI	Centroid X px	Centroid Y px	Num Detections	Num Positive	Positive %	Num Positive per px^2	Area px^2	Perimeter px			p16	SPC
	Dapi	B6_4x-3.tif	e81b2eb7-71a1-4194-861e-07cff9fba043	Annotation			Root object (Image)	Rectangle	881.5	452.5	4479	4479	100	0.0035	1568755	5288		Tsc2 wt	2.65697	21.3448			2.04388	0.607867	19.8031	1.4939
																			2.02056	20.6487
	cre positive-p21-SPC																		1.22071	17.9957
		Image	Name	Class	Parent	ROI	Centroid X px	Centroid Y px	Num Detections	Num Positive	Positive %	Num Positive per px^2	Area px^2	Perimeter px					2.27729	19.223			p16		SPC
	p16	SLIDE.6_10x.tif	PathAnnotationObject		Image	Rectangle	695	456.5	255	255	100	0.0006	1261692	4594									mean	stdev	mean	stdev
		Image	Name	Class	Parent	ROI	Centroid X px	Centroid Y px	Num Detections	Num Positive	Positive %	Num Positive per px^2	Area px^2	Perimeter px				cre positive-p21-SPC	10.349	23.0519			12.1072	1.50566	23.3235	1.32201
	SPC	SLIDE.6_10x.tif	PathAnnotationObject		Image	Rectangle	695	456.5	568	568	100	0.0017	1261692	4594					13.2671	22.9473
		Image	Name	Class	Parent	ROI	Centroid X px	Centroid Y px	Num Detections	Num Positive	Positive %	Num Positive per px^2	Area px^2	Perimeter px					11.3611	22.0952
	Dapi	SLIDE.6_10x.tif	PathAnnotationObject		Image	Rectangle	695	456.5	2464	2464	100	0.002	1261692	4594					13.4518	25.1994
		Image	Name	Class	Parent	ROI	Centroid X px	Centroid Y px	Num Detections	Num Positive	Positive %	Num Positive per px^2	Area px^2	Perimeter px
	p16	SLIDE.6_10x-1.tif	PathAnnotationObject		Image	Rectangle	1042	488	307	307	100	0.0009	1485576	5204				cre positive-p21-SPC-rapamycin	1.18343	24.6463			2.22528	1.16745	23.9695	2.09411
		Image	Name	Class	Parent	ROI	Centroid X px	Centroid Y px	Num Detections	Num Positive	Positive %	Num Positive per px^2	Area px^2	Perimeter px					3.00158	26.0269
	SPC	SLIDE.6_10x-1.tif	PathAnnotationObject		Image	Rectangle	1042	488	531	531	100	0.0013	1485576	5204					3.44558	21.065
		Image	Name	Class	Parent	ROI	Centroid X px	Centroid Y px	Num Detections	Num Positive	Positive %	Num Positive per px^2	Area px^2	Perimeter px					1.27051	24.1398
	Dapi	SLIDE.6_10x-1.tif	PathAnnotationObject		Image	Rectangle	1042	488	2314	2314	100	0.0016	1485576	5204
		Image	Name	Class	Parent	ROI	Centroid X px	Centroid Y px	Num Detections	Num Positive	Positive %	Num Positive per px^2	Area px^2	Perimeter px
	p16	SLIDE.6_10x-2.tif	PathAnnotationObject		Image	Rectangle	756.5	458.5	308	308	100	0.0005	1369265	4836
		Image	Name	Class	Parent	ROI	Centroid X px	Centroid Y px	Num Detections	Num Positive	Positive %	Num Positive per px^2	Area px^2	Perimeter px
	SPC	SLIDE.6_10x-2.tif	PathAnnotationObject		Image	Rectangle	756.5	458.5	599	599	100	0.0016	1369265	4836
		Image	Name	Class	Parent	ROI	Centroid X px	Centroid Y px	Num Detections	Num Positive	Positive %	Num Positive per px^2	Area px^2	Perimeter px
	Dapi	SLIDE.6_10x-2.tif	PathAnnotationObject		Image	Rectangle	756.5	458.5	2711	2711	100	0.002	1369265	4836
		Image	Name	Class	Parent	ROI	Centroid X px	Centroid Y px	Num Detections	Num Positive	Positive %	Num Positive per px^2	Area px^2	Perimeter px
	p16	SLIDE.6_10x-3.tif	PathAnnotationObject		Image	Rectangle	957	458.5	371	371	100	0.0008	1712260	5594
		Image	Name	Class	Parent	ROI	Centroid X px	Centroid Y px	Num Detections	Num Positive	Positive %	Num Positive per px^2	Area px^2	Perimeter px
	SPC	SLIDE.6_10x-3.tif	PathAnnotationObject		Image	Rectangle	957	458.5	695	695	100	0.0014	1712260	5594
		Image	Name	Class	Parent	ROI	Centroid X px	Centroid Y px	Num Detections	Num Positive	Positive %	Num Positive per px^2	Area px^2	Perimeter px
	Dapi	SLIDE.6_10x-3.tif	PathAnnotationObject		Image	Rectangle	957	458.5	2758	2758	100	0.0016	1712260	5594
	cre positive-p21-SPC=rapamycin
		Image	Name	Class	Parent	ROI	Centroid X px	Centroid Y px	Num Detections	Num Positive	Positive %	Num Positive per px^2	Area px^2	Perimeter px
	p16	SLIDE.2_8.3x.tif	PathAnnotationObject		Image	Rectangle	960	464	46	46	100	0	1712640	5624
		Image	Name	Class	Parent	ROI	Centroid X px	Centroid Y px	Num Detections	Num Positive	Positive %	Num Positive per px^2	Area px^2	Perimeter px
	SPC	SLIDE.2_8.3x.tif	PathAnnotationObject		Image	Rectangle	960	464	958	958	100	0.0006	1712640	5624
		Image	Name	Class	Parent	ROI	Centroid X px	Centroid Y px	Num Detections	Num Positive	Positive %	Num Positive per px^2	Area px^2	Perimeter px
	Dapi	SLIDE.2_8.3x.tif	PathAnnotationObject		Image	Rectangle	960	464	3887	3887	100	0.0023	1712640	5624
		Image	Name	Class	Parent	ROI	Centroid X px	Centroid Y px	Num Detections	Num Positive	Positive %	Num Positive per px^2	Area px^2	Perimeter px
	p16	SLIDE.2_8.3x-1.tif	PathAnnotationObject		Image	Rectangle	740.5	455.5	76	76	100	0	1349191	4784
		Image	Name	Class	Parent	ROI	Centroid X px	Centroid Y px	Num Detections	Num Positive	Positive %	Num Positive per px^2	Area px^2	Perimeter px
	SPC	SLIDE.2_8.3x-1.tif	PathAnnotationObject		Image	Rectangle	740.5	455.5	659	659	100	0.0013	1349191	4784
		Image	Name	Class	Parent	ROI	Centroid X px	Centroid Y px	Num Detections	Num Positive	Positive %	Num Positive per px^2	Area px^2	Perimeter px
	Dapi	SLIDE.2_8.3x-1.tif	PathAnnotationObject		Image	Rectangle	740.5	455.5	2532	2532	100	0.0019	1349191	4784
		Image	Name	Class	Parent	ROI	Centroid X px	Centroid Y px	Num Detections	Num Positive	Positive %	Num Positive per px^2	Area px^2	Perimeter px
	p16	SLIDE.2_10.9x.tif	PathAnnotationObject		Image	Rectangle	769.5	455.5	44	44	100	0	1402029	4900
		Image	Name	Class	Parent	ROI	Centroid X px	Centroid Y px	Num Detections	Num Positive	Positive %	Num Positive per px^2	Area px^2	Perimeter px
	SPC	SLIDE.2_10.9x.tif	PathAnnotationObject		Image	Rectangle	769.5	455.5	269	269	100	0.0008	1402029	4900
		Image	Name	Class	Parent	ROI	Centroid X px	Centroid Y px	Num Detections	Num Positive	Positive %	Num Positive per px^2	Area px^2	Perimeter px
	Dapi	SLIDE.2_10.9x.tif	PathAnnotationObject		Image	Rectangle	769.5	455.5	1277	1277	100	0.0009	1402029	4900
		Image	Name	Class	Parent	ROI	Centroid X px	Centroid Y px	Num Detections	Num Positive	Positive %	Num Positive per px^2	Area px^2	Perimeter px
	p16	SLIDE.2_10.9x-1.tif	PathAnnotationObject		Image	Rectangle	960	459.5	24	24	100	0	1733760	5646
		Image	Name	Class	Parent	ROI	Centroid X px	Centroid Y px	Num Detections	Num Positive	Positive %	Num Positive per px^2	Area px^2	Perimeter px
	SPC	SLIDE.2_10.9x-1.tif	PathAnnotationObject		Image	Rectangle	960	459.5	456	456	100	0.0008	1733760	5646
		Image	Name	Class	Parent	ROI	Centroid X px	Centroid Y px	Num Detections	Num Positive	Positive %	Num Positive per px^2	Area px^2	Perimeter px
	Dapi	SLIDE.2_10.9x-1.tif	PathAnnotationObject		Image	Rectangle	960	459.5	1889	1889	100	0.0011	1733760	5646
	bgal	1	0.004	186.425	76	223	0.809	7457		0.159808
	SPC	2	2.503	92.279	44	204	230.978	2128693		2.54144
	bgal	1	0.092	95.915	32	255	0.809	7457		1.08696
	SPC	2	3.62	96.334	32	255	230.978	2128693		0.318218
	bgal	1	0.015	175.146	50	245	0.912	8407
	SPC	2	1.38	56.019	31	245	77.281	712225
	bgal	1	0.004	206	55	245	0.849	7828
	SPC	2	1.257	54.643	31	245	68.672	632879
	cre positive-bgal-SPC
	bgal	1	0.861	70.22	42	246	60.452	557126		19.2102
	SPC	2	4.482	67.644	28	246	303.18	2794106		17.6679
	bgal	1	0.3947	93.122	50	247	88.201	812859		20.4758
	SPC	2	2.234	81.333	29	247	181.71	1674641		13.4297
	bgal	1	0.525	90.164	48	236	47.381	436663
	SPC	2	2.564	74.165	28	236	190.177	1752668
	bgal	1	0.511	78.582	46	252	40.152	370042
	SPC	2	3.805	77.229	30	252	293.891	2708504
	cre positive-bgal-SPC-rapamycin
	bgal	1	0.0002	0	0	255	1820.83	16780804		0.0888889
	SPC	2	0.225	55.202	28	134	12.423	114488		0.184843
	bgal	1	0.001	163.667	163	167	0.213	1964		0.189753
	SPC	2	0.541	55.07	28	142	29.776	274415		0.104384
	bgal	1	0.002	141.214	88	175	0.215	1977
	SPC	2	1.054	55.427	27	175	58.422	538417
	bgal	1	0.001	141.083	122	196	0.184	1693
	SPC	2	0.958	54.549	28	196	52.24	481446

## Sheet: 6C
Figure 6C
									Actin									Table Analyzed	Data 1
	gel-10 P16								Channel	Name	Signal	Total	Area	Bkgnd.	Type
	Image Name	Channel	Name	Signal	Total	Area	Bkgnd.	Type	800	1	0.0868	0.118	1104	3.73e-05	Signal			Two-way ANOVA	Ordinary
	20	800	1	0.561	1.96	741	0.00162	Signal	800	2	0.098	0.09	946	4.49e-05	Signal			Alpha	0.05
	20	800	2	1.323	2.58	741	0.00167	Signal	800	3	0.0739	0.125	1150	4.46e-05	Signal
	20	800	3	0.886	1.94	630	0.00167	Signal	800	4	0.0675	0.114	1100	4.21e-05	Signal			Source of Variation	% of total variation	P value	P value summary	Significant?
	20	800	4	1.22	2.54	741	0.00178	Signal	800	5	0.0723	0.118	1081	4.26e-05	Signal			Interaction	11.13	0.0189	*	Yes
	20	800	5	0.698	2.15	741	0.00196	Signal	800	6	0.0682	0.111	968	4.43e-05	Signal			Row Factor	53.73	<0.0001	****	Yes
	20	800	6	1.47	2.87	741	0.00189	Signal	800	7	0.0486	0.0811	648	5.01e-05	Signal			Column Factor	19.32	<0.0001	****	Yes
	20	800	7	0.619	2.07	741	0.00196	Signal	800	8	0.044	0.0726	561	5.11e-05	Signal
	20	800	8	1.17	2.81	880	0.00187	Signal										ANOVA table	SS	DF	MS	F (DFn, DFd)	P value
																		Interaction	514.8	5	103	F (5, 24) = 3.376	P=0.0189
																		Row Factor	2484	5	496.9	F (5, 24) = 16.29	P<0.0001
																		Column Factor	893.2	1	893.2	F (1, 24) = 29.29	P<0.0001
	gel-10 P21																	Residual	731.8	24	30.49
	Image Name	Channel	Name	Signal	Total	Area	Bkgnd.	Type
	20	700	1	0.82	2.84	792	0.00179	Signal		p16	p21							Difference between column means
	20	700	2	1.97	4.54	900	0.00183	Signal	103 mono	6.46313	9.447							Mean of p16	13.22
	20	700	3	1.79	3.12	792	0.00168	Signal	101mono	13.5	20.102							Mean of p21	23.18
	20	700	4	2.83	5.43	840	0.00191	Signal	103+LAF	11.9892	24.2219							Difference between means	-9.962
	20	700	5	1.65	3.02	792	0.00174	Signal	101+LAF	18.0741	41.9259							SE of difference	1.841
	20	700	6	2.61	7.19	1040	0.00197	Signal	103+IL6	9.65422	22.8216							95% CI of difference	-13.76 to -6.163
	20	700	7	1.51	3.25	925	0.00188	Signal	101+IL6	21.5543	38.2698							Mean Diff.	95.00% CI of diff.	Below threshold?	Summary	Adjusted P Value				Mean Diff.	95.00% CI of diff.	Below threshold?	Summary	Adjusted P Value
	20	700	8	3.34	6.36	1032	0.00196	Signal										101:p16 vs. 101+IL6:p16	-13.07	-24.84 to -1.304	Yes	*	0.0252
																		103:p16 vs. 103+IL6:p16	-0.2122	-11.98 to 11.56	No	ns	>0.9999		101:p21 vs. 101+IL6:p21	-23.23	-35.00 to -11.46	Yes	****	<0.0001
gel-11																		101:p16 vs. 101/LAF:p16	-8.576	-20.35 to 3.194	No	ns	0.2243		103:p21 vs. 103+IL6:p21	-2.712	-14.48 to 9.058	No	ns	0.9556
p16																		103:p16 vs. 103/LAF:p16	-1.31	-13.08 to 10.46	No	ns	0.9971		103:p21 vs. 103/LAF:p21	-6.021	-17.79 to 5.748	No	ns	0.5504
Image Name	Channel	Name	Signal	Total	Area	Bkgnd.	Type		actin	Image Name	Channel	Name	Signal	Total	Area	Bkgnd.	Type
18	800	1	0.406	1.52	532	0.00171	Signal			22	800	1	0.0425	0.0909	988	4.9e-05	Signal
18	800	2	0.453	1.46	532	0.0017	Signal			22	800	10	0.0427	0.0873	880	5.06e-05	Signal
18	800	3	0.408	1.39	576	0.0017	Signal			22	800	20	0.0547	0.107	1032	5.08e-05	Signal
18	800	4	0.834	2.15	704	0.00186	Signal			22	800	21	0.0492	0.0923	874	4.93e-05	Signal
18	800	5	0.364	1.45	560	0.00194	Signal			22	800	22	0.056	0.11	1035	5.25e-05	Signal
18	800	6	1.19	2.59	784	0.0018	Signal			22	800	23	0.0493	0.107	1008	5.72e-05	Signal
18	800	7	0.621	1.82	532	0.00225	Signal			22	800	24	0.0507	0.111	1008	5.99e-05	Signal
18	800	8	1.41	3.22	752	0.0024	Signal			22	800	25	0.045	0.104	1008	5.9e-05	Signal
p21
Image Name	Channel	Name	Signal	Total	Area	Bkgnd.	Type
18	800	1	0.381	1.76	693	0.0017	Signal			p16	p21
18	800	2	0.97	1.65	648	0.00168	Signal		103 mono	9.55294	8.96471
18	800	3	0.402	1.59	704	0.00168	Signal		101mono	10.6089	22.7166
18	800	4	0.822	2.67	987	0.00188	Signal		103+LAF	7.45887	7.34918
18	800	5	0.366	1.52	600	0.00193	Signal		101+LAF	16.9512	16.7073
18	800	6	1.96	3.35	1200	0.00181	Signal		103+IL6	6.5	6.53571
18	800	7	0.644	2.28	740	0.00221	Signal		101+IL6	24.1379	39.7566
18	800	8	3.43	3.73	989	0.00233	Signal
gel-12
									gel-12 actin
p16									Image Name	Channel	Name	Signal	Total	Area	Bkgnd.	Type
Image Name	Channel	Name	Signal	Total	Area	Bkgnd.	Type		19	800	1	0.0702	0.14	1032	6.79e-05	Signal
17	800	1	0.667	2.6	936	0.00207	Signal		19	800	2	0.0709	0.129	858	7.31e-05	Signal
17	800	2	0.644	2.63	936	0.00199	Signal		19	800	3	0.0666	0.134	858	7.89e-05	Signal
17	800	3	0.666	2.25	840	0.00189	Signal		19	800	4	0.0546	0.122	850	7.98e-05	Signal
17	800	4	1.03	2.74	936	0.00183	Signal		19	800	5	0.0723	0.139	858	7.75e-05	Signal
17	800	5	0.723	2.5	936	0.0019	Signal		19	800	6	0.0544	0.142	858	7.88e-05	Signal
17	800	6	1.18	2.97	960	0.00187	Signal		19	800	7	0.0699	0.142	924	7.85e-05	Signal
17	800	7	0.975	2.48	805	0.00187	Signal		19	800	8	0.054	0.12	858	7.63e-05	Signal
17	800	8	1.33	3.12	987	0.00182	Signal		19	800	9	0.0561	0.118	858	7.25e-05	Signal
									19	800	10	0.0713	0.131	858	6.97e-05	Signal
									19	800	11	0.0621	0.118	798	7.02e-05	Signal
p21									19	800	12	0.0601	0.111	693	7.28e-05	Signal
Image Name	Channel	Name	Signal	Total	Area	Bkgnd.	Type		19	800	13	0.0696	0.133	858	7.44e-05	Signal
18	700	1	0.91	2.45	792	0.00169	Signal		19	800	14	0.11	0.188	1100	7.07e-05	Signal
18	700	2	1.83	2.77	792	0.00169	Signal
18	700	3	1.19	2.4	704	0.00172	Signal			p16	p21
18	700	4	1.92	3.65	980	0.00177	Signal		103 mono	9.50142	12.963
18	700	5	0.734	1.79	600	0.00176	Signal		101mono	9.08322	25.811
18	700	6	2.25	4.86	1078	0.00198	Signal		103+LAF	10	17.8679
18	700	7	1.13	2.35	640	0.00189	Signal		101+LAF	18.8645	35.1648
18	700	8	2.86	4.91	1034	0.00198	Signal		103+IL6	10	10.1521
									101+IL6	21.6912	41.3603

## Sheet: 6D
						Table Analyzed	LAF COMPARISON
6D
	A1	A2	A3			Column A	LAF Mono-UNTREATED
LAF-1	21.6717	22.6825	24.3536			vs.	vs.
LAF-2	30.8244	25.8532	29.7535			Column C	LAF-101 coculture-UNTREATED
LAF-3	21.3754	13.0695	28.2478
LAF-4	32.1481	25.6908	29.7189			Test details
LAF-5	22.687	28.8164	24.2002			Test name	Paired t test
LAF-6	28.866	32.5482	28.4449			Variance assumption	Individual variance for each group
621-101-LAF1	44.0744	58.9324	41.4076			Multiple comparisons	False Discovery Rate (FDR)
621-101-LAF2	53.2211	60.3493	50.9484			Method	Two-stage step-up (Benjamini, Krieger, and Yekutieli)
621-101-LAF3	43.8954	36.5627	39.562			Desired FDR (Q)	1.00%
621-101-LAF4	54.9043	46.3455	61.3676
621-101-LAF5	43.9075	47.0857	52.0434			Number of tests performed	1
621-101-LAF6	42.3567	34.9247	40.9593			Number of rows omitted	0
621-102-LAF1	22.0808	29.1157	40.117			Number of rows with incomplete data	0
621-102-LAF2	29.8437	22.4388	24.6273			Discovery?	P value	Mean of LAF Mono-UNTREATED	Mean of LAF-101 coculture-UNTREATED	Difference	SE of difference	t ratio	df	q value
621-102-LAF3	44.6641	53.7055	36.2619			Yes	0.001455	133.9	294.3	-160.3	31.65	5.065	7	0.001469
621-102-LAF4	41.3218	27.416	37.1448			Discovery
621-102-LAF5	28.8525	36.2619	41.3218			P value	Mean of LAF Mono-UNTREATED	Mean of LAF-101 coculture-UNTREATED	Difference	SE of difference	t ratio	df	q value
621-102-LAF6	32.5181	27.416	37.1448			0.001455	133.9	294.3	-160.3	31.65	5.065	7	0.001469
	A1	A2	A3
621-101	85.4194	97.9153	95.891
621-101-LAF1	173.734	187.575	192.123
621-101-LAF2	208.966	233.78	231.352
621-101-LAF3	175.235	164.383	187.842
621-101-LAF4	179.154	195.033	171.991
621-101-LAF5	126.017	117.668	151.275
621-101-LAF6	146.795	157.163	151.398
621-102	55.7797	25.1441	50.7412
621-102-LAF1	82.5397	71.4636	69.6449
621-102-LAF2	71.4199	60.3927	67.8857
621-102-LAF3	84.2246	96.567	99.6821
621-102-LAF4	94.502	84.7718	98.8549
621-102-LAF5	65.7055	81.1639	84.5612
621-102-LAF6	111.323	106.437	97.0301

## Sheet: 6E
											Table Analyzed	SJ LAF COMPARISON
Figure 6E
	A1	A2									Column A	LAF Mono-UNTREATED
LAF-1 mono-untreated	99.9707	83.6801									vs.	vs.
LAF-2 mono-untreated	216.641	210.369									Column C	LAF-101 coculture-UNTREATED
LAF-3 mono-untreated	148.609	120.053
LAF-4 mono-untreated	95.5593	96.7079									Test details
LAF1 -101 co untreated	401.388	379.185									Test name	Paired t test
LAF2 -101 co untreated	371.137	360.553									Variance assumption	Individual variance for each group
LAF3 -101 co untreated	246.142	231.55									Multiple comparisons	False Discovery Rate (FDR)
LAF4 -101 co untreated	167.245	197.007									Method	Two-stage step-up (Benjamini, Krieger, and Yekutieli)
LAF1-103 co untreated	104.782	126.044									Desired FDR (Q)	1.00%
LAF2-103 co untreated	245.006	257.739
LAF3-103 co untreated	102.321	166.197									Number of tests performed	1
LAF4-103 co untreated	234.107	197.809									Number of rows omitted	0
LAF1- monoculture-DMSO	44.961	37.849									Number of rows with incomplete data	0
LAF2- monoculture-DMSO	168.688	152.421
LAF3- monoculture-DMSO	85.331	60.1486									Discovery?	P value	Mean of LAF Mono-UNTREATED	Mean of LAF-101 coculture-UNTREATED	Difference	SE of difference	t ratio	df	q value
LAF4- monoculture-DMSO	24.9655	29.0259									Yes	0.001455	133.9	294.3	-160.3	31.65	5.065	7	0.001469
LAF1-101 coculture-DMSO	258.657	194.313										P value	Mean of LAF Mono-UNTREATED	Mean of LAF-101 coculture-UNTREATED	Difference	SE of difference	t ratio	df	q value
LAF2-101 coculture-DMSO	328.514	348.782									1#	0.001455	133.9	294.3	-160.3	31.65	5.065	7	0.001469
LAF3-101 coculture-DMSO	362.121	299.035
LAF4-101 coculture-DMSO	255.425	238.813
LAF1-103 coculture-DMSO	128.949	64.6047
LAF2-103 coculture-DMSO	69.0972	89.3648
LAF3-103 coculture-DMSO	102.704	169.326
LAF4-103 coculture-DMSO	255.425	238.813
LAF1- Monoculture-rapamycin	41.2553	51.0191
LAF2- Monoculture-rapamycin	165.77	165.95
LAF3- Monoculture-rapamycin	109.125	121.822
LAF4- Monoculture-rapamycin	44.029	41.8574
LAF1-101 coculture-rapamycin	240.756	191.558
LAF2-101 coculture-rapamycin	108.668	77.3737
LAF3-101 coculture-rapamycin	155.5	117.195
LAF4-101 coculture-rapamycin	101.141	126.216
LAF1-103 coculture-Rapamycin	161.696	138.843
LAF2-103 coculture-Rapamycin	144.025	139.883
LAF3-103 coculture-Rapamycin	106.029	96.9255
LAF4-103 coculture-Rapamycin	64.8354	140.778
LAF1- Monoculture-Dasatinib	23.4742	27.9964
LAF2- Monoculture-Dasatinib	120.077	100.546
LAF3- Monoculture-Dasatinib	49.8756	34.2732
LAF4- Monoculture-Dasatinib	211.041	168.931
LAF1-101 coculture-Dasatinib	379.591	273.602
LAF2-101 coculture-Dasatinib	97.3478	90.1942
LAF3-101 coculture-Dasatinib	269.791	170.49
LAF4-101 coculture-Dasatinib	229.539	305.887
LAF1-103 coculture-Dasatinib	106.672	81.7049
LAF2-103 coculture-Dasatinib	72.3132	68.3198
LAF3-103 coculture-Dasatinib	240.041	170.473
LAF4-103 coculture-Dasatinib	143.501	75.8421
LAF1- Monoculture-Navitoclax	104.184	88.4234
LAF2- Monoculture-Navitoclax	312.86	215.42
LAF3- Monoculture-Navitoclax	166.807	135.969
LAF4- Monoculture-Navitoclax	87.058	50.7301
LAF1-101 coculture-Navitoclax	194.441	240.932
LAF2-101 coculture-Navitoclax	133.963	123.28
LAF3-101 coculture-Navitoclax	337.026	285.731
LAF4-101 coculture-Navitoclax	341.139	353.844
LAF1-103 coculture-Navitoclax	92.0529	103.08
LAF2-103 coculture-Navitoclax	111.971	122.097
LAF3-103 coculture-Navitoclax	171.053	137.835
LAF4-103 coculture-Navitoclax	78.6464	55.0305

[truncated: 11 more sheets: 6F, 7B, 7C, 7E, 8B-C, 8E, 8F, 8G, 8H, supp-6, supp-13A]
